# Supplementary material for: Genome analysis of E. coli isolated from Crohn’s disease patients
Source: BMC Genomics. 2017 Jul 19;18:544. doi: 10.1186/s12864-017-3917-x (PMC5517970; doi:10.1186/s12864-017-3917-x)
Supplement: Supplementary file 1 — Strains used for the comparative analysis. (A) Strains used for the phylogenetic analysis. Characteristics of non-CD strains with whole-sequenced genomes used for the comparative analysis. (B) Strains used for OG content comparison of CDEC and commensal strains. (XLS 53 kb) [file 12864_2017_3917_MOESM1_ESM.xls]

## Sheet: Additional file 2A
Additional file 2A. Strains used for the phylogenetic analysis. Characteristics of non-CD strains with whole-sequenced genomes used for the comparative analysis.
name	properties	Accession number
Escherichia_coli_042_uid161985	Enteroaggregative	chromosome:NC_017626.1/FN554766.1; plasmid pAA:NC_017627.1/FN554767.1
Escherichia_coli_536_uid58531	UPEC	chromosome:NC_008253.1/CP000247.1
Escherichia_coli_55989_uid59383	EAEC	chromosome:NC_011748.1/CU928145.2
Escherichia_coli_APEC_O1_uid58623	APEC	chromosome:NC_008563.1/CP000468.1; plasmid pAPEC-O1-ColBM:NC_009837.1/DQ381420.1; plasmid pAPEC-O1-R:NC_009838.1/DQ517526.1
Escherichia_coli_APEC_O78_uid187277	APEC	chromosome:NC_020163.1/CP004009.1
Escherichia_coli_CFT073_uid57915	UPEC	chromosome:NC_004431.1/AE014075.1
Escherichia_coli_E24377A_uid58395	ETEC	chromosome:NC_009801.1/CP000800.1; plasmid pETEC_35:NC_009787.1/CP000796.1; plasmid pETEC_5:NC_009791.1/CP000801.1; plasmid pETEC_6:NC_009789.1/CP000798.1; plasmid pETEC_73:NC_009788.1/CP000797.1; plasmid pETEC_74:NC_009790.1/CP000799.1; plasmid pETEC_80:
Escherichia_coli_ETEC_H10407_uid161993	ETEC	chromosome:NC_017633.1/FN649414.1; plasmid p52:NC_017721.1/FN649415.1; plasmid p58:NC_017723.1/FN649416.1; plasmid p666:NC_017722.1/FN649417.1; plasmid p948:NC_017724.1/FN649418.1
Escherichia_coli_IAI39_uid59381	ExPEC	chromosome:NC_011750.1/CU928164.2
Escherichia_coli_IHE3034_uid162007	meningitis	chromosome:NC_017628.1/CP001969.1
Escherichia_coli_JJ1886_uid226103	UPEC	chromosome:NC_022648.1/CP006784.1; plasmid pJJ1886_1:NC_022661.1/CP006785.1; plasmid pJJ1886_2:NC_022649.1/CP006786.1; plasmid pJJ1886_3:NC_022662.1/CP006787.1; plasmid pJJ1886_4:NC_022650.1/CP006788.1; plasmid pJJ1886_5:NC_022651.1/CP006789.1
Escherichia_coli_LF82_uid161965	CROHN	chromosome:NC_011993.1/CU651637.1, plasmid pLF82:CU638872.1
Escherichia_coli_NA114_uid162139	UPEC	chromosome:NC_017644.1/CP002797.2
Escherichia_coli_O103_H2_12009_uid41013	STEC	chromosome:NC_013353.1/AP010958.1; plasmid pO103:NC_013354.1/AP010959.1
Escherichia_coli_O104_H4_2009EL_2050_uid175905	enteroaggregative	chromosome:NC_018650.1/CP003297.1; plasmid p09EL50:NC_018651.1/CP003298.1; plasmid pAA-09EL50:NC_018654.1/CP003299.1; plasmid pG-09EL50:NC_018652.1/CP003300.1
Escherichia_coli_O104_H4_2009EL_2071_uid176128	enteroaggregative	chromosome:NC_018661.1/CP003301.1; plasmid pAA-09EL71:NC_018662.1/CP003302.1; plasmid pG-09EL71:NC_018663.1/CP003303.1
Escherichia_coli_O104_H4_2011C_3493_uid176127	Isolated from US citizen afflicted with HUS after travel to Germany during the 2011 E coli oubreak.	chromosome:NC_018658.1/CP003289.1; plasmid pAA-EA11:NC_018666.1/CP003291.1; plasmid pESBL-EA11:NC_018659.1/CP003290.1; plasmid pG-EA11:NC_018660.1/CP003292.1
Escherichia_coli_O111_H__11128_uid41023	EHEC	chromosome:NC_013364.1/AP010960.1; plasmid pO111_1:NC_013365.1/AP010961.1; plasmid pO111_2:NC_013370.1/AP010962.1; plasmid pO111_3:NC_013366.1/AP010963.1; plasmid pO111_4:NC_013367.1/AP010964.1; plasmid pO111_5:NC_013368.1/AP010965.1
Escherichia_coli_O127_H6_E2348_69_uid59343	EPEC	chromosome:NC_011601.1/FM180568.1; plasmid pE2348-2:NC_011602.1/FM180570.1; plasmid pMAR2:NC_011603.1/FM180569.1
Escherichia_coli_O157_H7_EC4115_uid59091	EHEC	chromosome:NC_011353.1/CP001164.1; plasmid pEC4115:NC_011351.1/CP001165.1; plasmid pO157:NC_011350.1/CP001163.1
Escherichia_coli_O157_H7_EDL933_uid57831	EHEC	chromosome:NZ_CP008957.1/CP008957.1; plasmid unnamed:NZ_CP008958.1/CP008958.1
Escherichia_coli_O157_H7_TW14359_uid59235	EHEC	chromosome:NC_013008.1/CP001368.1; plasmid pO157:NC_013010.1/CP001369.1
Escherichia_coli_O157_H7_Sakai_uid57781	enterohemorrhagic	chromosome:NC_002695.1/BA000007.2; plasmid pO157:NC_002128.1/AB011549.2; plasmid pOSAK1:NC_002127.1/AB011548.2
Escherichia_coli_O26_H11_11368_uid41021	EHEC	chromosome:NC_013361.1/AP010953.1; plasmid pO26_1:NC_013369.1/AP010954.1; plasmid pO26_2:NC_013362.1/AP010955.1; plasmid pO26_3:NC_013363.1/AP010956.1; plasmid pO26_4:NC_014543.1/AP010957.1
Escherichia_coli_O55_H7_CB9615_uid46655	EPEC	chromosome:NC_013941.1/CP001846.1; plasmid pO55:NC_013942.1/CP001847.1
Escherichia_coli_O55_H7_RM12579_uid162153	EPEC	chromosome:NC_017656.1/CP003109.1; plasmid p12579_1:NC_017653.1/CP003110.1; plasmid p12579_2:NC_017657.1/CP003111.1; plasmid p12579_3:NC_017654.1/CP003112.1; plasmid p12579_4:NC_017658.1/CP003113.1; plasmid p12579_5:NC_017655.1/CP003114.1
Escherichia_coli_O7_K1_CE10_uid162115	meningitis	chromosome:NC_017646.1/CP003034.1; plasmid pCE10A:NC_017647.1/CP003035.1; plasmid pCE10B:NC_017648.1/CP003036.1; plasmid pCE10C:NC_017649.1/CP003037.1; plasmid pCE10D:NC_017650.1/CP003038.1
Escherichia_coli_O83_H1_NRG_857C_uid161987	CROHN	chromosome:NC_017634.1/CP001855.1; plasmid pO83_CORR:NC_017659.1/CP001856.1
Escherichia_coli_PMV_1_uid219679	extraintestinal pathogenic	chromosome:NC_022370.1/HG428755.1; plasmid pECOS88like:NZ_CBTO000000000.1/CBTO000000000.1; plasmid pECOS88like contig 1:NZ_CBTO010000001.1/CBTO010000001.1; plasmid pECOS88like contig 2:NZ_CBTO010000002.1/CBTO010000002.1; plasmid pHUSEC411like:NC_022371.1/
Escherichia_coli_S88_uid62979	neonatal meningitis	chromosome:CU928161.2
Escherichia_coli_UM146_uid162043	CROHN	chromosome:NC_017632.1/CP002167.1; plasmid pUM146:NC_017630.1/CP002168.1
Escherichia_coli_UMN026_uid62981	EXPEC	chromosome:NC_011751; plasmid p1ESCUM:NC_011749; plasmid p2ESCUM:NC_011739
Escherichia_coli_UMNK88_uid161991	diarrhea	chromosome:NC_017641.1/CP002729.1; plasmid pUMNK88:NC_017645.1/HQ023862.1; plasmid pUMNK88_91:NC_017642.1/CP002731.1; plasmid pUMNK88_Ent:NC_017640.1/CP002732.1; plasmid pUMNK88_Hly:NC_017643.1/CP002733.1; plasmid pUMNK88_K88:NC_017639.1/CP002730.1
Escherichia_coli_UTI89_uid58541	UPEC	chromosome:NC_007946.1/CP000243.1; plasmid pUTI89:NC_007941.1/CP000244.1
Escherichia_coli_Xuzhou21_uid163995	EHEC	chromosome:NC_017906.1/CP001925.1; plasmid pO157:NC_017907.1/CP001926.1; plasmid pO157_Sal:NC_017903.1/CP001927.1
Escherichia_coli_ETEC_H10407	ETEC	chromosome:NC_017633.1/FN649414.1; plasmid p52:NC_017721.1/FN649415.1; plasmid p58:NC_017723.1/FN649416.1; plasmid p666:NC_017722.1/FN649417.1; plasmid p948:NC_017724.1/FN649418.1
Escherichia_coli_HM605	CROHN	WGS:CADZ00000000.1
Escherichia_coli_B354	Avian	WGS:ACXG00000000.1
Escherichia_coli__BL21_Gold_DE3_pLysS_AG__uid59245	Laboratory strain - BL21(DE3) is a derivative of E. coli strain B	chromosome:NC_012947.1/CP001665.1
Escherichia_coli__clone_D_i14__uid162049	dog UPEC?	chromosome:NC_017652.1/CP002212.1
Escherichia_coli__clone_D_i2__uid162047	No symptoms, dog UTI-related	chromosome:NC_017651.1/CP002211.1
Escherichia_coli_ABU_83972_uid161975	asymptomatic bacteriuria	chromosome:NC_017631.1/CP001671.1; plasmid pABU:NC_017629.1/CP001833.1
Escherichia_coli_ATCC_8739_uid58783	lacking porin ompC	chromosome:NC_010468.1/CP000946.1
Escherichia_coli_B_REL606_uid58803	evolution experiment	chromosome:NC_012967.1/CP000819.1
Escherichia_coli_BL21_DE3__uid161947	Laboratory strain - BL21(DE3) is a derivative of E. coli strain B	chromosome:NC_012971.2/CP001509.3
Escherichia_coli_BL21_DE3__uid161949	Laboratory strain - BL21(DE3) is a derivative of E. coli strain B	chromosome:NC_012892.2/AM946981.2
Escherichia_coli_BW2952_uid59391	Laboratory strain K12 derivative	chromosome:NC_012759.1/CP001396.1
Escherichia_coli_DH1_uid161951	Laboratory strain	chromosome:NC_017625.1/CP001637.1
Escherichia_coli_DH1_uid162051	Laboratory strain K12 derivative	chromosome:NC_017638.1/AP012030.1
Escherichia_coli_ED1a_uid59379	commensal	chromosome:NC_011745.1
Escherichia_coli_HS_uid58393	commensal	chromosome:NC_009800.1/CP000802.1
Escherichia_coli_IAI1_uid59377	commensal strain	chromosome:NC_011741.1/CU928160.2
Escherichia_coli_K_12_substr__DH10B_uid58979	Laboratory strain K-12	chromosome:NC_010473.1/CP000948.1
Escherichia_coli_K_12_substr__MDS42_uid193705	Laboratory strain k12 debilitated strain which does not normally colonize the human intestine.	chromosome:NC_020518.1/AP012306.1
Escherichia_coli_K_12_substr__MG1655_uid57779	Laboratory strain - Non-pathogenic strain MG1655 approximates wild-type E. coli as it has been maintained with very little genetic manipulation except for the curing (removal) of bacteriophage lambda and the F plasmid.	chromosome:NZ_CP009685.1/CP009685.1
Escherichia_coli_K_12_substr__W3110_uid161931	Laboratory strain k12	chromosome:NC_007779.1/AP009048.1
Escherichia_coli_KO11FL_uid162099	ethanol producing, Laboratory strain derivative of W,	chromosome:NC_017660.1/CP002970.1; plasmid pRK2:NC_017661.1/CP002971.1
Escherichia_coli_KO11FL_uid52593	ethanol producing derivative of W	chromosome:NC_016902.1/CP002516.1; plasmid pEKO1101:NC_016904.1/CP002517.1; plasmid pEKO1102:NC_016903.1/CP002518.1
Escherichia_coli_LY180_uid219461	ethanologenic	chromosome:NC_022364.1/CP006584.1
Escherichia_coli_P12b_uid162061	flagellar H4 producing reference strain, same serotype as STEC	chromosome:NC_017663.1/CP002291.1
Escherichia_coli_SE11_uid59425	commensal	chromosome:NC_011415.1/AP009240.1; plasmid pSE11-1:NC_011419.1/AP009241.1; plasmid pSE11-2:NC_011413.1/AP009242.1; plasmid pSE11-3:NC_011416.1/AP009243.1; plasmid pSE11-4:NC_011407.1/AP009244.1; plasmid pSE11-5:NC_011408.1/AP009245.1; plasmid pSE11-6:NC_0
Escherichia_coli_SE15_uid161939	commensal	chromosome:NC_013654.1/AP009378.1; plasmid pECSF1:NC_013655.1/AP009379.1
Escherichia_coli_SMS_3_5_uid58919	multidrug-resistant, environmental	chromosome:NC_010498.1/CP000970.1; plasmid pSMS35_130:NC_010488.1/CP000971.1; plasmid pSMS35_3:NC_010487.1/CP000974.1; plasmid pSMS35_4:NC_010486.1/CP000973.1; plasmid pSMS35_8:NC_010485.1/CP000972.1
Escherichia_coli_W_uid162011	Laboratory strain - one of four strains designated as safe for Laboratory strainoratory purposes	chromosome:NC_017635.1; plasmid pRK1:NC_017637.1; plasmid pRK2:NC_017636.1
Escherichia_coli_W_uid162101	safe for Laboratory strain use, was originally isolated from the soil of a cemetery near Rutgers University	chromosome:NC_017664.1; plasmid pRK1:NC_017665.1; plasmid pRK2:NC_017662.1
Escherichia_coli_KLY		chromosome:NZ_CP008801.1/CP008801.1
Escherichia_coli_KTE142		WGS:ANVA00000000.1
Escherichia_coli_KTE233	UPEC	WGS:ANTW00000000.1
Escherichia_coli_MC4100	Laboratory strain K-12	chromosome I:NZ_HG738867.1/HG738867.1
N1	Genomic anatomy of Escherichia coli O157:H7 outbreaks	WGS:AMUQ00000000.1
Nissle_1917	probiotic	chromosome:NZ_CP007799.1/CP007799.1
RCE01	CROHN, current sudy, assembled genome	WGS:JUDV00000000
RCE02	CROHN, current sudy, assembled genome	WGS:JUDW00000000
RCE03	CROHN, current sudy, assembled genome	WGS::JUDX00000000
RCE04	CROHN, current sudy, assembled genome	WGS:JUDY00000000
RCE05	CROHN, current sudy, assembled genome	WGS:JWJZ00000000
RCE06	CROHN, current sudy, assembled genome	WGS:JWKA00000000
RCE07	CROHN, current sudy, assembled genome	WGS:JWKB00000000
RCE08	CROHN, current sudy, assembled genome	WGS:LAXB00000000
RCE10	CROHN, current sudy, assembled genome	WGS:LAXA00000000
RCE11	CROHN, current sudy, assembled genome	WGS:LAWZ00000000

## Sheet: Additional file 2B
Additional file 2-B. Strains used for OG content comparison of CDEC and commensal strains.
name	properties	Accession number
Escherichia_coli_LF82_uid161965	CROHN	chromosome:NC_011993.1/CU651637.1, plasmid pLF82:CU638872.1
Escherichia_coli_O83_H1_NRG_857C_uid161987	CROHN	chromosome:NC_017634.1/CP001855.1; plasmid pO83_CORR:NC_017659.1/CP001856.1
Escherichia_coli_HM605	CROHN	WGS:CADZ00000000.1
Escherichia_coli_UM146_uid162043	CROHN	chromosome:NC_017632.1/CP002167.1; plasmid pUM146:NC_017630.1/CP002168.1
Escherichia_coli_ED1a_uid59379	commensal	chromosome:NC_011745.1
Escherichia_coli_HS_uid58393	commensal	chromosome:NC_009800.1/CP000802.1
Escherichia_coli_IAI1_uid59377	commensal strain	chromosome:NC_011741.1/CU928160.2
Escherichia_coli_SE11_uid59425	commensal	chromosome:NC_011415.1/AP009240.1; plasmid pSE11-1:NC_011419.1/AP009241.1; plasmid pSE11-2:NC_011413.1/AP009242.1; plasmid pSE11-3:NC_011416.1/AP009243.1; plasmid pSE11-4:NC_011407.1/AP009244.1; plasmid pSE11-5:NC_011408.1/AP009245.1; plasmid pSE11-6:NC_011411.1/AP009246.1
Escherichia_coli_SE15_uid161939	commensal	chromosome:NC_013654.1/AP009378.1; plasmid pECSF1:NC_013655.1/AP009379.1
RCE01	CROHN, current sudy, assembled genome	WGS:JUDV00000000
RCE02	CROHN, current sudy, assembled genome	WGS:JUDW00000000
RCE03	CROHN, current sudy, assembled genome	WGS::JUDX00000000
RCE04	CROHN, current sudy, assembled genome	WGS:JUDY00000000
RCE05	CROHN, current sudy, assembled genome	WGS:JWJZ00000000
RCE06	CROHN, current sudy, assembled genome	WGS:JWKA00000000
RCE07	CROHN, current sudy, assembled genome	WGS:JWKB00000000
RCE08	CROHN, current sudy, assembled genome	WGS:LAXB00000000
RCE10	CROHN, current sudy, assembled genome	WGS:LAXA00000000
RCE11	CROHN, current sudy, assembled genome	WGS:LAWZ00000000
TW15838	commensal	NZ_AEJX00000000-NZ_AEJX01000515
C321	commensal	CP006698
EDM1c	commensal	EMBL:ERS155053
EDM3c	commensal	EMBL:ERS155049
EDM16c	commensal	EMBL:ERS155051
EDM70c	commensal	EMBL:ERS155055
EDM49c	commensal	EMBL:ERS155056
EDM101c	commensal	EMBL:ERS155057
EDM116c	commensal	EMBL:ERS155052
EDM123c	commensal	EMBL:ERS155054
CS01	commensal	JNOE01
CS02	commensal	JNOF01
CS03	commensal	JNOG01
CS04	commensal	JNOH01
CS05	commensal	JNOI01
CS06	commensal	JNOJ01
GUTCD_69_1_TI1	CROHN	http://dx.doi.org/10.4225/13/56F08C5B5F0FE
GUTCD_33_1_TI5	CROHN	http://dx.doi.org/10.4225/13/56F08C5B5F0FE
GUTCD_36_1_TI13	CROHN	http://dx.doi.org/10.4225/13/56F08C5B5F0FE
GUTCD_39_2_TI18	CROHN	http://dx.doi.org/10.4225/13/56F08C5B5F0FE
GUTCD_41_2_TI13	CROHN	http://dx.doi.org/10.4225/13/56F08C5B5F0FE
GUTCD_54_1_TI5	CROHN	http://dx.doi.org/10.4225/13/56F08C5B5F0FE
GUTCD_54_1_TI6	CROHN	http://dx.doi.org/10.4225/13/56F08C5B5F0FE
GUTCD_55_1_AU4	CROHN	http://dx.doi.org/10.4225/13/56F08C5B5F0FE
GUTCD_55_1_TI19	CROHN	http://dx.doi.org/10.4225/13/56F08C5B5F0FE
GUTCD_57_3_TI5	CROHN	http://dx.doi.org/10.4225/13/56F08C5B5F0FE
GUTCD_69_1_AU1	CROHN	http://dx.doi.org/10.4225/13/56F08C5B5F0FE
GUTCD_70_2_TI12	CROHN	http://dx.doi.org/10.4225/13/56F08C5B5F0FE
GUTCD_1IM_3	CROHN	http://dx.doi.org/10.4225/13/56F08C5B5F0FE
GUTCD_34_LN	CROHN	http://dx.doi.org/10.4225/13/56F08C5B5F0FE
GUTCD_64_LN	CROHN	http://dx.doi.org/10.4225/13/56F08C5B5F0FE
