# Supplementary material for: Genome analysis of E. coli isolated from Crohn’s disease patients
Source: BMC Genomics. 2017 Jul 19;18:544. doi: 10.1186/s12864-017-3917-x (PMC5517970; doi:10.1186/s12864-017-3917-x)
Supplement: Supplementary file 2 — The genomes sheet lists assemblies, sequence quality characteristics, the closest genomes and plasmids. (XLS 35 kb) [file 12864_2017_3917_MOESM2_ESM.xls]

## Sheet: genomes
Additional file 1. The genomes sheet lists assemblies, sequence quality characteristics, the closest genomes and plasmids.characteristics, the most related genomes and plasmids.
patient	sample code	closest strain (cov - ident)	closest strains description	contigs	N50	cover	assembly length (kbp)	predicted plasmid number	nearest reference of predicted plasmid contigs (cov - ident)	plLF82 homology in genome (if not found in plasmid contigs	closest plasmids strains description
RCE01	RCE01_01	Escherichia coli ETEC H10407 (86% - 99%)	Pathogenic strain (enterotoxigenic), toxin-producing (heat-stable or heat-labile).	190	94205	33	4.9	3	O26:H11 str. 11368 plasmid pO26_3 (99% -100%), pSE11-6 (98% - 88%)		O26:H11 str. 11368 - Pathogenic strain (enterotoxigenic), toxin-producing (heat-stable or heat-labile). SE11 - commensal strain. LF82 - CDEC strain.
RCE01	RCE01_02			201	80589	28.5	4.9	1	plLF82 (71% - 97%)
RCE01	RCE01_03			193	94017	32	4.9	2	O26:H11 str. 11368 plasmid pO26_3 (100% - 99%), pSE11-6 (98% - 89%)	plLF82 (71% - 98%)
RCE01	RCE01_04			196	91903	36	4.9	1	plLF82 (71% - 98%)
RCE01	RCE01_05			215	80089	28	4.9	2	plLF82 (71% - 98%), pMG828-2 (100% - 99%) =homolog of pSE11-6 (97% - 90%)
RCE01	RCE01_06			193	91878	30.4	4.9	2	plLF82 (71% - 97%), O26:H11 str. 11368 plasmid pO26_3 (100% - 99%)
RCE02	RCE02_01	Escherichia coli SEC470 (89% - 99%)	isolated from a diarrhea piglet	115	153433	30	5.1	3	JJ1886 plasmid pJJ1886_4 (87% - 99%), JJ1886 plasmid pJJ1886_2 (99% - 97%), ABU 83972 plasmid pABU (100% - 99%)		JJ1886 - pathogenic, lethal urosepsis. ABU 83972 - asymptomatic bacteriuria.
RCE02	RCE02_02			133	171242	34.9	5.1	3	JJ1886 plasmid pJJ1886_4 (87% - 99%), JJ1886 plasmid pJJ1886_2 (100% - 97%), ABU 83972 plasmid pABU (100% - 100%)
RCE02	RCE02_03			137	176528	36	5.1	3	JJ1886 plasmid pJJ1886_4 (87% - 99%), JJ1886 plasmid pJJ1886_2 (100% - 98%), ABU 83972 plasmid pABU (100% - 99%)
RCE03	RCE03_01	Escherichia coli strain ST2747 (85% - 94%)	stool sample from patient with UTI	59	185302	25.8	5	2	SE11 plasmid pSE11-6 (98% - 93%), O104:H4 str. 2011C-3493 plasmid pG-EA11 (100% - 99%)	plLF82 plasmid (80% - 97%)	O104:H4 str. 2011C-3493 pathogenic, acquired a Shiga toxin 2-converting phage, caused a large outbreak of bloody diarrhea in Europe. SE11 - commensal strain. LF82 - CDEC strain.
RCE03	RCE03_02			53	217452	29	5	1	SE11 plasmid pSE11-6 (98% - 92%)	plLF82 plasmid (80% - 97%)
RCE03	RCE03_03			53	312713	33.4	5	2	plLF82 plasmid (80% - 97%), SE11 plasmid pSE11-6 (98% - 91%)
RCE04	RCE04_01	Escherichia coli B str. REL606 (86% - 99%)	non-pathogenic, laboratory strain	241	64161	24.8	4.9	3	HUSEC41 plasmid pHUSEC41-3 (100% - 99%), Salmonella enterica str. SL476 plasmid pSL476_3 (99% - 99%), O7:K1 str. CE10 plasmid pCE10D (100% - 99%)	plLF82 (89% - 98%)	HUSEC41 - pathogenic hemolytic uremic syndrome-associated enterohemorrhagic. Salmonella enterica str. SL476 - pathogenic, O7:K1 str. CE10 - pathogenic neonathal meningitis, LF82 - CDEC strain.
RCE04	RCE04_02			251	59309	20	4.9	3	HUSEC41 plasmid pHUSEC41-3 (100% - 99%), Salmonella enterica str. SL476 plasmid pSL476_3 (100% - 99%), O7:K1 str. CE10 plasmid pCE10D (100% - 99%)	plLF82 (89% - 98%)
RCE04	RCE04_03			269	57681	17.6	4.9	2	Salmonella enterica str. SL476 plasmid pSL476_3 (100% - 99%), O7:K1 str. CE10 plasmid pCE10D (100% - 99%)	plLF82 (89% - 98%)
RCE04	RCE04_04			234	64163	32.6	5	3	plLF82 (89% - 98%), UMN026 plasmid p2ESCUM, HUSEC41 plasmid pHUSEC41-3
RCE04	RCE04_05			429	25226	12	5	3	HUSEC41 plasmid pHUSEC41-3 (100% - 99%), Salmonella enterica str. SL476 plasmid pSL476_3 (100% - 99%), O7:K1 str. CE10 plasmid pCE10D (100% - 99%)	plLF82 (89% - 98%)
RCE04	RCE04_06			437	25555	12.5	5	3	HUSEC41 plasmid pHUSEC41-3 (100% - 99%), Salmonella enterica str. SL476 plasmid pSL476_3 (100% - 99%), O7:K1 str. CE10 plasmid pCE10D (100% - 99%)	plLF82 (89% - 98%)
RCE05	RCE05_01	Escherichia coli UMN026 (91% - 99%)	CGA urine isolate from a woman with acute cystitis	191	117740	19	4.9	2	O55:H7 str. RM12579 plasmid p12579 (85-99),		O55:H7 str. RM12579 - pathogenic EPEC
RCE06	RCE06_01	Escherichia coli JJ1886 (98%-99%)	Lethal urosepsis	165	190753		5.3	2	Escherichia coli O7:K1 str. CE10 plasmid pCE10B (100%-99%), Escherichia coli plasmid pMG828-3 (100%-97%)		O7:K1 str. CE10 - pathogenic neonathal meningitis, MG828 - clinical biofilm forming strain
RCE06	RCE06_02			172	158916		5.4	2	Escherichia coli O7:K1 str. CE10 plasmid pCE10B (100%-99%), Escherichia coli plasmid pMG828-3 (100%-98%)
RCE06	RCE06_03			195	151478		5.4	2	Escherichia coli O7:K1 str. CE10 plasmid pCE10B (100%-99%), Escherichia coli plasmid pMG828-3 (100%-98%)
RCE06	RCE06_04			139	136333		5.3	2	Escherichia coli O7:K1 str. CE10 plasmid pCE10B (100%-99%), Escherichia coli plasmid pMG828-3 (97%-98%)
RCE06	RCE06_05			148	158910		5.3	2	Escherichia coli O7:K1 str. CE10 plasmid pCE10B (100%-99%), Escherichia coli plasmid pMG828-3 (100%-98%)
RCE07	RCE07_01	Escherichia coli ETEC H10407 (92% - 99%)	Enterotoxigenic	130	96632	24.5	4.7	0	not found		-
RCE08	RCE08_01	Escherichia coli SE11 (91% - 99%)	commensal	76	150238		4.9	2	plasmid pUCD5000 (89%-84%, 29_joined_c839); plasmid pIGWZ12 (100%-99%), homolog pSE11-6))		pUCD5000 - involved in pink disease color formation by Pantoea citrea. SE11 - commensal strain.
RCE10	RCE10_01	Escherichia coli JJ1886 (99% - 99%)	Lethal urosepsis	88	191907		5.3	0	not found		-
RCE11	RCE11_01	Escherichia coli strain 1303 (86% - 99%)	isolated from bovine mastitis	169	80394		4.9	0	not found		-
