# Supplementary material for: Genome analysis of E. coli isolated from Crohn’s disease patients
Source: BMC Genomics. 2017 Jul 19;18:544. doi: 10.1186/s12864-017-3917-x (PMC5517970; doi:10.1186/s12864-017-3917-x)
Supplement: Supplementary file 3 — The number of SNPs between genomes of individual E. coli colonies. (XLS 26 kb) [file 12864_2017_3917_MOESM3_ESM.xls]

## Sheet: Suppl Table S3
Additional file 3.The number of SNPs between genomes of individual E. coli colonies.
	RCE01_01	RCE01_02	RCE01_03	RCE01_04	RCE01_05	RCE01_06	RCE02_01	RCE02_02	RCE02_03	RCE03_01	RCE03_02	RCE03_03	RCE04_01	RCE04_02	RCE04_03	RCE04_04	RCE04_05	RCE04_06	RCE05_01	RCE06_01	RCE06_02	RCE06_03	RCE06_04	RCE06_05	RCE07_01	RCE08_01	RCE10_01	RCE11_01
RCE01_01	26	184	69	42	82	114	49276	49807	49776	199197	199257	199460	34806	34700	34669	34809	34369	34221	83082	94603	94576	94654	94595	94436	29540	51126	95966	28915
RCE01_02	182	38	86	45	34	207	48762	49169	49179	190828	190816	191038	34038	33933	33935	34027	33743	33501	82395	93297	93285	93380	93413	93225	29276	50490	94788	28595
RCE01_03	47	33	35	38	44	39	48784	49311	49284	195938	195944	196174	34411	34301	34255	34504	34015	33820	82691	94245	94191	94355	94307	94135	29346	50745	95644	28653
RCE01_04	56	60	98	38	49	45	49371	49937	49892	197950	197891	198243	34558	34394	34344	34581	34139	33957	83474	94907	94924	94995	94965	94839	29548	51315	96368	28976
RCE01_05	32	45	70	50	36	50	48411	48890	48871	189216	189131	189455	34166	34081	34008	34109	33822	33598	82004	93090	93090	93119	93153	92986	29152	50307	94441	28517
RCE01_06	106	189	83	38	55	36	48929	49441	49389	195519	195417	195696	34629	34565	34470	34636	34180	34097	82615	94057	94006	94108	94122	93930	29317	50651	95373	28810
RCE02_01	49038	49127	48900	49010	49011	49071	2	3	1	198031	197940	198172	50342	50293	50178	50329	49826	49578	89208	99170	99290	99190	99205	98967	50063	38135	98727	51220
RCE02_02	49894	50028	49782	49904	49939	49955	2	2	0	205125	205087	205461	51300	51224	51147	51435	50787	50660	90139	100819	100885	100807	100780	100553	50695	39056	100791	51952
RCE02_03	49976	50088	49791	49937	49976	50031	2	5	0	204811	204785	205067	51460	51373	51297	51579	50985	50808	90244	100818	100906	100843	100728	100520	50712	39161	100760	52024
RCE03_01	186143	186337	186103	186995	186165	186051	192006	192150	192100	0	3	2	189922	189796	189716	190074	188136	188487	191784	194473	194627	194457	194346	194368	190276	191389	195108	185628
RCE03_02	192245	192199	192103	192880	192079	191982	198214	198313	198407	2	0	2	195766	195704	195662	195817	194286	194357	197873	201215	201430	201256	201100	201213	196574	197907	202049	191519
RCE03_03	196892	196916	196767	197652	196706	196801	203232	203314	203253	3	3	0	200552	200380	200335	200645	198886	199227	202417	206146	206209	206257	206013	206022	201047	202771	206890	195774
RCE04_01	33433	33306	33178	33135	33296	33429	49124	49577	49590	184579	184573	184935	5	10	9	19	7	16	84582	95714	95915	95692	95763	95833	35658	51144	96934	29543
RCE04_02	31924	31846	31710	31620	31820	31865	47343	47767	47775	166906	166980	167202	9	0	1	29	4	18	81173	91909	92103	91883	91953	92018	34413	49210	93018	28451
RCE04_03	29980	29962	29784	29795	29915	29960	44821	45172	45167	150875	150934	151206	12	2	0	28	2	11	76948	86395	86622	86339	86500	86606	32644	46350	87655	26923
RCE04_04	34295	34176	34029	33951	34150	34258	50393	51075	51047	202194	202192	202576	16	15	14	16	7	18	86648	98434	98529	98349	98375	98472	36528	52483	99764	30307
RCE04_05	20293	20225	20173	20071	20168	20274	30181	30468	30485	84534	84621	84595	7	4	1	22	0	12	50863	56896	57163	56934	57095	57122	21833	31082	57523	17971
RCE04_06	21421	21356	21285	21224	21326	21378	31841	32219	32241	91952	92060	92130	7	4	2	21	3	7	53873	60373	60681	60410	60618	60636	23255	33130	61177	18985
RCE05_01	76108	76062	76062	76136	76042	76087	81737	81803	81824	148288	148335	148520	78690	78708	78562	78654	78004	78183	0	86343	86385	86334	86356	86356	80035	81404	87413	79365
RCE06_01	94169	94178	94076	94181	94141	94201	99549	100042	100002	201302	201242	201616	98101	97969	97796	98155	97549	97495	95029	0	163	65	88	261	98199	99618	1314	97748
RCE06_02	94414	94400	94331	94415	94341	94407	99864	100324	100368	205124	205142	205435	98498	98388	98259	98576	98030	97913	95319	200	1	216	10	2	98539	99944	1505	98044
RCE06_03	94156	94189	94051	94162	94104	94151	99443	99937	99926	203087	203090	203443	97892	97726	97599	97944	97376	97302	95144	1	135	0	10	127	98279	99440	1366	97704
RCE06_04	2248	2198	2221	2230	2187	2208	2245	2287	2292	2226	2224	2218	2133	2159	2089	2126	2127	2119	1906	0	38	0	1	47	2090	2122	117	2022
RCE06_05	94755	94753	94641	94750	94696	94759	99830	100279	100246	206117	206256	206559	98560	98429	98259	98511	98040	97998	95555	118	5	125	0	8	98775	99888	1421	98208
RCE07_01	29067	29109	29060	29151	29061	29141	49670	49685	49772	188380	188444	188782	35828	35803	35716	35877	35539	35495	87017	96930	96860	96879	96868	96888	0	50908	97919	28576
RCE08_01	50466	50465	50248	50437	50527	50500	37736	38398	38342	192437	192498	192831	51743	51706	51594	51947	51360	51394	88494	98552	98647	98647	98609	98197	51035	2	99387	50780
RCE10_01	93555	93498	93495	93569	93527	93442	96933	97733	97745	191822	191832	192163	97255	97288	97245	97261	96631	96729	94466	1599	1732	1578	1686	1704	97041	97692	1	96703
RCE11_01	28627	28696	28502	28544	28740	28666	50659	50634	50704	180121	180160	180429	29537	29531	29479	29542	29417	29219	85799	96190	96124	96200	96196	96179	28446	50765	97432	0
