# Supplementary material for: Genome analysis of E. coli isolated from Crohn’s disease patients
Source: BMC Genomics. 2017 Jul 19;18:544. doi: 10.1186/s12864-017-3917-x (PMC5517970; doi:10.1186/s12864-017-3917-x)
Supplement: Supplementary file 6 — Multi locus sequence types (MLST) were determined by the sequence of seven housekeeping genes with web server mlst.warwick.ac.uk [48]. (XLS 17 kb) [file 12864_2017_3917_MOESM6_ESM.xls]

## Sheet: Additional file 6
Additional file 6. Multi locus sequence types (MLST) were determined by the sequence of seven housekeeping genes with web server mlst.warwick.ac.uk
	adk	fumC	gyrB	icd	mdh	purA	recA	ST
RCE01	8	7	1	8	8	8	6	ST46 (ST46 Cplx)
RCE02	6	4	12	1	20	12	7	ST88 (ST23 Cplx)
RCE03	175	410	184	206	150	147	130	ST3568
RCE04	6	11	84	10	7	8	6	unknown
RCE05	21	35	61	52	5	5	4	ST394 (ST394 Cplx)
RCE06	53	40	47	13	36	28	29	ST131 (ST131 Cplx)
RCE07	6	11	57	1	7	8	6	ST1486
RCE08	6	19	33	26	11	8	6	ST602 (ST446 Cplx)
RCE10	53	40	47	13	36	28	29	ST131 (ST131 Cplx)
RCE11	10	11	57	8	7	8	6	ST4087
