# Supplementary material for: Genome analysis of E. coli isolated from Crohn’s disease patients
Source: BMC Genomics. 2017 Jul 19;18:544. doi: 10.1186/s12864-017-3917-x (PMC5517970; doi:10.1186/s12864-017-3917-x)
Supplement: Supplementary file 8 — Comparison of the OG content of CD-isolates and commensal strains. Columns: OG – orthologous group number; Function – orthologous group function; gene group / global function – function of the operon or a major pathway in which OG participates; crohnall.yes − number of genomes from CrohnAll group containing the OG; crohnall.no − number of genomes from CrohnAll group not containing the OG; commensal.yes − number of genomes from commensal group containing the OG; commensal.no − number of genomes from commensal group not containing the OG; pvalues – Fisher’s test p-value; pvalues.adj – p-value after Holm’s adjustment; CD% / commensal % = % of CD genomes containing the subject OG divided by % of commensal strains containing the subject OG. (XLS 1813 kb) [file 12864_2017_3917_MOESM8_ESM.xls]

## Sheet: genes_raw_bytypes_combined_pval
OG	function	gene group / global function	crohnall.yes	crohnall.no	commensal.yes	commensal.no	pvalues.commensal	pvalues.adj.commensal	CD % / commens %
OG0004438	Head_binding_protein	prophage I LF82	15	12	2	22	0.000379013	1	6.66667
OG0004898	hypothetical_protein	-	13	14	1	23	0.000441566	1	11.5556
OG0004555	Mnt	prophage I LF82	14	13	2	22	0.000932575	1	6.22222
OG0004733	hypothetical_protein	prophage I LF82	14	13	2	22	0.000932575	1	6.22222
OG0004999	hypothetical_protein	-	12	15	1	23	0.00107668	1	10.6667
OG0005476	hypothetical_protein	-	9	18	0	24	0.00197032	1	#DIV/0!
OG0005477	hypothetical_protein	-	9	18	0	24	0.00197032	1	#DIV/0!
OG0005348	ERF_superfamily_protein	transcription regulation, cell proliferation	9	18	0	24	0.00197032	1	#DIV/0!
OG0004264	hypothetical_protein	-	7	20	17	7	0.00198281	1	0.366013
OG0004177	putative_inner_membrane_protein	membrane	7	20	17	7	0.00198281	1	0.366013
OG0004799	Phage_stabilization_protein	prophage I LF82	13	14	2	22	0.00218438	1	5.77778
OG0004808	Phage_holin_family_(Lysis_protein_S)	prophage I LF82	13	14	2	22	0.00218438	1	5.77778
OG0005169	hypothetical_protein	-	11	16	1	23	0.00252211	1	9.77778
OG0005699	hypothetical_protein	-	0	27	7	17	0.00298945	1	0
OG0005616	Diaminopropionate_ammonia-lyase	ammonia lyase (pyruvate production)	0	27	7	17	0.00298945	1	0
OG0005611	Thiol:disulfide_interchange_protein_DsbG_precursor	disulfide oxidoreductase healthy-specific-specific	0	27	7	17	0.00298945	1	0
OG0004607	Propanediol_dehydratase_large_subunit	propanediol	14	13	3	21	0.00351587	1	4.14815
OG0004678	Propanediol_dehydratase_medium_subunit	propanediol	14	13	3	21	0.00351587	1	4.14815
OG0004679	Propanediol_dehydratase_small_subunit	propanediol	14	13	3	21	0.00351587	1	4.14815
OG0004680	Diol_dehydratase-reactivating_factor_alpha_subunit	propanediol	14	13	3	21	0.00351587	1	4.14815
OG0004681	hypothetical_protein	propanediol	14	13	3	21	0.00351587	1	4.14815
OG0004589	NinF_protein	prophage I LF82	14	13	3	21	0.00351587	1	4.14815
OG0004674	hypothetical_protein	prophage I LF82	14	13	3	21	0.00351587	1	4.14815
OG0005249	hypothetical_protein	-	1	26	9	15	0.00357655	1	0.0987654
OG0005603	hypothetical_protein	-	8	19	0	24	0.00464152	1	#DIV/0!
OG0004888	hypothetical_protein	prophage I LF82	12	15	2	22	0.00488736	1	5.33333
OG0004889	hypothetical_protein	prophage I LF82	12	15	2	22	0.00488736	1	5.33333
OG0004890	P22_tail_accessory_factor	prophage I LF82	12	15	2	22	0.00488736	1	5.33333
OG0004227	Xylose_isomerase-like_TIM_barrel	carbohydrate metabolism	8	19	17	7	0.00500586	1	0.418301
OG0004261	Autoinducer_2_kinase_LsrK	quorum sensing	7	20	16	8	0.00504029	1	0.388889
OG0004310	Autoinducer_2_import_system_permease_protein_LsrC	quorum sensing	7	20	16	8	0.00504029	1	0.388889
OG0005168	hypothetical_protein	prophage I LF82	10	17	1	23	0.0056893	1	8.88889
OG0005246	Glyoxylate_carboligase	ptn, cgl, gcx, ibe	10	17	1	23	0.0056893	1	8.88889
OG0005110	HicB_family_protein	fimbrial formation	2	25	10	14	0.0068584	1	0.177778
OG0005284	hypothetical_protein	-	0	27	6	18	0.00747363	1	0
OG0005622	hypothetical_protein	-	0	27	6	18	0.00747363	1	0
OG0005797	hypothetical_protein	-	0	27	6	18	0.00747363	1	0
OG0005817	hypothetical_protein	-	0	27	6	18	0.00747363	1	0
OG0005810	Ribulokinase	carbohydrate metabolism	0	27	6	18	0.00747363	1	0
OG0005801	D-galactonate_transporter	carbohydrate transport	0	27	6	18	0.00747363	1	0
OG0005805	putative_rhodanese-related_sulfurtransferase	sulfurtransferase	0	27	6	18	0.00747363	1	0
OG0004720	hypothetical_protein	-	13	14	3	21	0.00760887	1	3.85185
OG0004757	hypothetical_protein	-	13	14	3	21	0.00760887	1	3.85185
OG0004758	hypothetical_protein	-	13	14	3	21	0.00760887	1	3.85185
OG0004682	Electron_transport_complex_protein_RnfC	propanediol	13	14	3	21	0.00760887	1	3.85185
OG0004756	Propanediol_diffusion_facilitator	propanediol	13	14	3	21	0.00760887	1	3.85185
OG0004759	hypothetical_protein	propanediol	13	14	3	21	0.00760887	1	3.85185
OG0004760	Propanediol_utilization_protein_PduU	propanediol	13	14	3	21	0.00760887	1	3.85185
OG0004545	hypothetical_protein	prophage I LF82	15	12	4	20	0.00819464	1	3.33333
OG0003027	Hemin_transport_system_permease_protein_HmuU	operon iron uptake 2	26	1	16	8	0.0084975	1	1.44444
OG0005354	hypothetical_protein	-	1	26	8	16	0.0084975	1	0.111111
OG0003924	3-deoxy-manno-octulosonate_cytidylyltransferase	capsular assembly operon (PAI IV LF82)	22	5	11	13	0.0100003	1	1.77778
OG0003925	Arabinose_5-phosphate_isomerase_KpsF	capsular assembly operon (PAI IV LF82)	22	5	11	13	0.0100003	1	1.77778
OG0004566	Formate_hydrogenlyase_subunit_7	oxidoreductase	5	22	13	11	0.0100003	1	0.34188
OG0003903	General_stress_protein_69	oxidoreductase, stress	22	5	11	13	0.0100003	1	1.77778
OG0003395	Phage_lysozyme	phage	22	5	11	13	0.0100003	1	1.77778
OG0003849	Manganese_transport_system_membrane_protein_MntB	transporter Manganese	22	5	11	13	0.0100003	1	1.77778
OG0004995	coat_protein	phage	11	16	2	22	0.010472	1	4.88889
OG0004936	Glycerol_dehydrogenase	ptn, cgl, gcx, ibe	11	16	2	22	0.010472	1	4.88889
OG0004708	hypothetical_protein	adhesion and invasion operon	3	24	11	13	0.0105354	1	0.242424
OG0005767	hypothetical_protein	-	7	20	0	24	0.0106598	1	#DIV/0!
OG0005770	hypothetical_protein	-	7	20	0	24	0.0106598	1	#DIV/0!
OG0005602	DNA_polymerase_V_subunit_UmuD	DNA polymerase	7	20	0	24	0.0106598	1	#DIV/0!
OG0005768	Arc-like_DNA_binding_domain_protein	transcription repressor	7	20	0	24	0.0106598	1	#DIV/0!
OG0004015	hypothetical_protein	-	10	17	18	6	0.0108103	1	0.493827
OG0004448	Type-1_fimbrial_protein,_A_chain_precursor	fimbrial	6	21	14	10	0.0110535	1	0.380952
OG0003986	putative_HTH-type_transcriptional_regulator_YbbH	operon iron uptake 1	21	6	10	14	0.0110535	1	1.86667
OG0003987	Iron(3+)-hydroxamate-binding_protein_FhuD_precursor	operon iron uptake 1	21	6	10	14	0.0110535	1	1.86667
OG0003988	Iron-uptake_system_permease_protein_FeuC	operon iron uptake 1	21	6	10	14	0.0110535	1	1.86667
OG0003989	putative_siderophore_transport_system_permease_protein_YfiZ_precursor	operon iron uptake 1	21	6	10	14	0.0110535	1	1.86667
OG0003991	putative_siderophore_transport_system_ATP-binding_protein_YusV	operon iron uptake 1	21	6	10	14	0.0110535	1	1.86667
OG0003992	Ferrichrome-iron_receptor_precursor	operon iron uptake 1	21	6	10	14	0.0110535	1	1.86667
OG0004365	FmtA-like_protein	resistance to antibiotics	6	21	14	10	0.0110535	1	0.380952
OG0004174	Inner_membrane_protein_YmgF	membrane, cell division	9	18	17	7	0.0115478	1	0.470588
OG0004161	Toxin_HigB-1	toxin	18	9	7	17	0.0115478	1	2.28571
OG0004262	Autoinducer_2_import_ATP-binding_protein_LsrA	quorum sensing	7	20	15	9	0.011676	1	0.414815
OG0003959	Autoinducer_2_import_system_permease_protein_LsrD	quorum sensing	8	19	16	8	0.0118422	1	0.444444
OG0004221	Autoinducer_2-binding_protein_LsrB_precursor	quorum sensing	8	19	16	8	0.0118422	1	0.444444
OG0004263	Autoinducer_2-degrading_protein_LsrG	quorum sensing	8	19	16	8	0.0118422	1	0.444444
OG0005000	hypothetical_protein	-	9	18	1	23	0.0123797	1	8
OG0005280	hypothetical_protein	-	9	18	1	23	0.0123797	1	8
OG0004528	Flagellar_biosynthetic_protein_FliP_precursor	adhesion and invasion operon	4	23	12	12	0.0142237	1	0.296296
OG0004587	flagellar_biosynthesis_protein_FliQ	adhesion and invasion operon	4	23	12	12	0.0142237	1	0.296296
OG0004704	hypothetical_protein	adhesion and invasion operon	4	23	12	12	0.0142237	1	0.296296
OG0004705	hypothetical_protein	adhesion and invasion operon	4	23	12	12	0.0142237	1	0.296296
OG0004706	hypothetical_protein	adhesion and invasion operon	4	23	12	12	0.0142237	1	0.296296
OG0004707	Virulence_factors_putative_positive_transcription_regulator_BvgA	adhesion and invasion operon	4	23	12	12	0.0142237	1	0.296296
OG0003813	Capsule_polysaccharide_biosynthesis_protein	capsular assembly operon (PAI IV LF82)	23	4	12	12	0.0142237	1	1.7037
OG0003861	Polysialic_acid_transport_protein_KpsD_precursor	capsular assembly operon (PAI IV LF82)	23	4	12	12	0.0142237	1	1.7037
OG0003862	hypothetical_protein	capsular assembly operon (PAI IV LF82)	23	4	12	12	0.0142237	1	1.7037
OG0003863	Capsule_polysaccharide_biosynthesis_protein	capsular assembly operon (PAI IV LF82)	23	4	12	12	0.0142237	1	1.7037
OG0004712	Inner_membrane_protein_YiaW	membrane, cell division	4	23	12	12	0.0142237	1	0.296296
OG0005182	hypothetical_protein	-	2	25	9	15	0.0153255	1	0.197531
OG0004667	hypothetical_protein	-	12	15	3	21	0.0156993	1	3.55556
OG0004525	hypothetical_protein	-	14	13	4	20	0.0176394	1	3.11111
OG0004586	hypothetical_protein	-	14	13	4	20	0.0176394	1	3.11111
OG0004608	Propanediol_utilization_protein_PduV	propanediol	14	13	4	20	0.0176394	1	3.11111
OG0004572	Phage_NinH_protein	prophage I LF82	14	13	4	20	0.0176394	1	3.11111
OG0006018	hypothetical_protein	-	0	27	5	19	0.018094	1	0
OG0006019	hypothetical_protein	-	0	27	5	19	0.018094	1	0
OG0006025	hypothetical_protein	-	0	27	5	19	0.018094	1	0
OG0006026	hypothetical_protein	-	0	27	5	19	0.018094	1	0
OG0006092	hypothetical_protein	-	0	27	5	19	0.018094	1	0
OG0006096	hypothetical_protein	-	0	27	5	19	0.018094	1	0
OG0006097	hypothetical_protein	-	0	27	5	19	0.018094	1	0
OG0006098	hypothetical_protein	-	0	27	5	19	0.018094	1	0
OG0006123	hypothetical_protein	-	0	27	5	19	0.018094	1	0
OG0006127	hypothetical_protein	-	0	27	5	19	0.018094	1	0
OG0006161	hypothetical_protein	-	0	27	5	19	0.018094	1	0
OG0006184	hypothetical_protein	-	0	27	5	19	0.018094	1	0
OG0006114	Transcriptional_regulatory_protein_UhpA	carbohydrate uptake	0	27	5	19	0.018094	1	0
OG0006115	Regulatory_protein_UhpC	carbohydrate uptake	0	27	5	19	0.018094	1	0
OG0006034	cell_envelope_integrity_inner_membrane_protein_TolA	cell envelope	0	27	5	19	0.018094	1	0
OG0006064	3-oxoacyl-[acyl-carrier-protein]_reductase_FabG	fatty acid biosynthesis, glycerolipid metabolism	0	27	5	19	0.018094	1	0
OG0006065	FabA-like_domain_protein	fatty acid biosynthesis, glycerolipid metabolism	0	27	5	19	0.018094	1	0
OG0006066	3-oxoacyl-[acyl-carrier-protein]_synthase_2	fatty acid biosynthesis, glycerolipid metabolism	0	27	5	19	0.018094	1	0
OG0006067	hypothetical_protein	fatty acid biosynthesis, glycerolipid metabolism	0	27	5	19	0.018094	1	0
OG0006068	MMPL_family_protein	fatty acid biosynthesis, glycerolipid metabolism	0	27	5	19	0.018094	1	0
OG0006069	lipoprotein_chaperone	fatty acid biosynthesis, glycerolipid metabolism	0	27	5	19	0.018094	1	0
OG0006070	1,4-dihydroxy-2-naphthoyl-CoA_hydrolase	fatty acid biosynthesis, glycerolipid metabolism	0	27	5	19	0.018094	1	0
OG0006079	Undecaprenyl-phosphate_mannosyltransferase	fatty acid biosynthesis, glycerolipid metabolism	0	27	5	19	0.018094	1	0
OG0006080	hypothetical_protein	fatty acid biosynthesis, glycerolipid metabolism	0	27	5	19	0.018094	1	0
OG0006081	peptide_synthase	fatty acid biosynthesis, glycerolipid metabolism	0	27	5	19	0.018094	1	0
OG0006082	hypothetical_protein	fatty acid biosynthesis, glycerolipid metabolism	0	27	5	19	0.018094	1	0
OG0006083	Acyl_carrier_protein	fatty acid biosynthesis, glycerolipid metabolism	0	27	5	19	0.018094	1	0
OG0006084	acyl_carrier_protein	fatty acid biosynthesis, glycerolipid metabolism	0	27	5	19	0.018094	1	0
OG0006085	2-acyl-glycerophospho-ethanolamine_acyltransferase	fatty acid biosynthesis, glycerolipid metabolism	0	27	5	19	0.018094	1	0
OG0006086	hypothetical_protein	fatty acid biosynthesis, glycerolipid metabolism	0	27	5	19	0.018094	1	0
OG0006087	Demethylspheroidene_O-methyltransferase	fatty acid biosynthesis, glycerolipid metabolism	0	27	5	19	0.018094	1	0
OG0006088	hypothetical_protein	fatty acid biosynthesis, glycerolipid metabolism	0	27	5	19	0.018094	1	0
OG0006116	Fe(3+)-binding_periplasmic_protein_precursor	iron uptake	0	27	5	19	0.018094	1	0
OG0005996	GMP_reductase	purine metabolism	0	27	5	19	0.018094	1	0
OG0005543	Sensor_histidine_kinase_LiaS	resistance, antibiotic	0	27	5	19	0.018094	1	0
OG0005999	Ribonuclease_R	ribonuclease	0	27	5	19	0.018094	1	0
OG0006028	Alkanesulfonate_monooxygenase	sulfur acquisition, oxidoreductase	0	27	5	19	0.018094	1	0
OG0006010	Peptide_chain_release_factor_2	translation termination	0	27	5	19	0.018094	1	0
OG0005447	hypothetical_protein	-	1	26	7	17	0.019317	1	0.126984
OG0005487	4-hydroxy-tetrahydrodipicolinate_synthase	amine-lyase	1	26	7	17	0.019317	1	0.126984
OG0005363	Bacteriophage_Lambda_NinG_protein	phage	1	26	7	17	0.019317	1	0.126984
OG0005486	Type-1_restriction_enzyme_EcoKI_specificity_protein	resistance (foreign DNA)	1	26	7	17	0.019317	1	0.126984
OG0005490	RNA_polymerase-associated_protein_RapA	transcription	1	26	7	17	0.019317	1	0.126984
OG0004549	Carboxylesterase_NlhH	short-chain carboxylesterase activity	13	14	4	20	0.0209111	1	2.88889
OG0004860	hypothetical_protein	-	10	17	2	22	0.0215253	1	4.44444
OG0005158	ribulose-1,5-biphosphate_synthetase	ptn, cgl, gcx, ibe	10	17	2	22	0.0215253	1	4.44444
OG0005159	Acetoin_dehydrogenase_operon_transcriptional_activator_AcoR	ptn, cgl, gcx, ibe	10	17	2	22	0.0215253	1	4.44444
OG0005160	Hydroxypyruvate_isomerase	ptn, cgl, gcx, ibe	10	17	2	22	0.0215253	1	4.44444
OG0005161	2-hydroxy-3-oxopropionate_reductase	ptn, cgl, gcx, ibe	10	17	2	22	0.0215253	1	4.44444
OG0005162	Glycerate_kinase	ptn, cgl, gcx, ibe	10	17	2	22	0.0215253	1	4.44444
OG0005163	L-carnitine/gamma-butyrobetaine_antiporter	ptn, cgl, gcx, ibe	10	17	2	22	0.0215253	1	4.44444
OG0005164	hypothetical_protein	ptn, cgl, gcx, ibe	10	17	2	22	0.0215253	1	4.44444
OG0005165	dihydrolipoamide_dehydrogenase	ptn, cgl, gcx, ibe	10	17	2	22	0.0215253	1	4.44444
OG0005166	PTS-dependent_dihydroxyacetone_kinase,_dihydroxyacetone-binding_subunit_DhaK	ptn, cgl, gcx, ibe	10	17	2	22	0.0215253	1	4.44444
OG0005167	PTS-dependent_dihydroxyacetone_kinase,_ADP-binding_subunit_DhaL	ptn, cgl, gcx, ibe	10	17	2	22	0.0215253	1	4.44444
OG0003754	hypothetical_protein	-	24	3	14	10	0.0225172	1	1.52381
OG0004408	Carbon_dioxide_concentrating_mechanism_protein_CcmL	propanediol	16	11	6	18	0.0229195	1	2.37037
OG0004259	hypothetical_protein	-	6	21	13	11	0.0234421	1	0.410256
OG0004272	hypothetical_protein	-	6	21	13	11	0.0234421	1	0.410256
OG0004466	hypothetical_protein	adhesion and invasion operon	6	21	13	11	0.0234421	1	0.410256
OG0003837	Bifunctional_protein_GlmU	lipid A biosynthesis	21	6	11	13	0.0234421	1	1.69697
OG0003939	Glyoxal_reductase	oxidoreductase	21	6	11	13	0.0234421	1	1.69697
OG0004508	Heat_shock_protein_C	stress	6	21	13	11	0.0234421	1	0.410256
OG0005951	hypothetical_protein	-	6	21	0	24	0.02391	1	#DIV/0!
OG0005947	hypothetical_protein	-	6	21	0	24	0.02391	1	#DIV/0!
OG0005949	hypothetical_protein	-	6	21	0	24	0.02391	1	#DIV/0!
OG0005969	hypothetical_protein	-	6	21	0	24	0.02391	1	#DIV/0!
OG0005979	hypothetical_protein	-	6	21	0	24	0.02391	1	#DIV/0!
OG0005950	UDP-Glc:alpha-D-GlcNAc-diphosphoundecaprenol_beta-1,3-glucosyltransferase_WfgD	lipid A biosynthesis	6	21	0	24	0.02391	1	#DIV/0!
OG0005601	tape_measure_domain_protein	phage	6	21	0	24	0.02391	1	#DIV/0!
OG0005972	ATP-dependent_Clp_protease_ATP-binding_subunit_ClpX	protease component, chaperone	6	21	0	24	0.02391	1	#DIV/0!
OG0004285	hypothetical_protein	-	17	10	7	17	0.0245597	1	2.15873
OG0004251	Cob(I)yrinic_acid_a,c-diamide_adenosyltransferase	propanediol	17	10	7	17	0.0245597	1	2.15873
OG0004176	hypothetical_protein	-	7	20	14	10	0.0248869	1	0.444444
OG0004347	hypothetical_protein	-	7	20	14	10	0.0248869	1	0.444444
OG0004354	hypothetical_protein	-	7	20	14	10	0.0248869	1	0.444444
OG0004049	Alpha_amylase,_catalytic_domain	carbohydrate metabolism	7	20	14	10	0.0248869	1	0.444444
OG0004254	HTH-type_transcriptional_regulator_GadX	stress (response to DNA damage)	7	20	14	10	0.0248869	1	0.444444
OG0003888	3-hydroxyadipyl-CoA_dehydrogenase	aromatic acid degradation	9	18	16	8	0.0254494	1	0.5
OG0004216	Fimbrial_subunit_ElfA_precursor	fimbrial	9	18	16	8	0.0254494	1	0.5
OG0004226	Putative_transcriptional_regulator_of_2-aminoethylphosphonate_degradation_operons	transcriptional regulation, phosphonate degradation (probable pathogenic)	9	18	16	8	0.0254494	1	0.5
OG0004172	hypothetical_protein	-	18	9	8	16	0.0254494	1	2
OG0004204	hypothetical_protein	-	18	9	8	16	0.0254494	1	2
OG0004206	Mannitol_2-dehydrogenase	carbohydrate metabolism	18	9	8	16	0.0254494	1	2
OG0004203	Integral_membrane_protein_TerC_family_protein	resistance to tellurin	18	9	8	16	0.0254494	1	2
OG0004051	Putative_aminopeptidase_YsdC	aminopeptidase	8	19	15	9	0.0255606	1	0.474074
OG0004003	putative_frv_operon_regulatory_protein	carbohydrate transport	8	19	15	9	0.0255606	1	0.474074
OG0004328	PTS_system_mannose-specific_EIIBCA_component	carbohydrate transport	8	19	15	9	0.0255606	1	0.474074
OG0004253	putative_fimbrial-like_protein_ElfG_precursor	fimbrial	8	19	15	9	0.0255606	1	0.474074
OG0004119	photosystem_I_assembly_protein_Ycf3	posttranslational modification, regulation	19	8	9	15	0.0255606	1	1.87654
OG0004069	Arabinose_operon_regulatory_protein	propanediol	19	8	9	15	0.0255606	1	1.87654
OG0004311	putative_aldolase_LsrF	quorum sensing	8	19	15	9	0.0255606	1	0.474074
OG0005406	hypothetical_protein	-	8	19	1	23	0.0260111	1	7.11111
OG0005474	hypothetical_protein	-	8	19	1	23	0.0260111	1	7.11111
OG0004275	hypothetical_protein	-	4	23	11	13	0.0294377	1	0.323232
OG0004612	hypothetical_protein	-	4	23	11	13	0.0294377	1	0.323232
OG0004766	hypothetical_protein	-	4	23	11	13	0.0294377	1	0.323232
OG0004768	hypothetical_protein	-	4	23	11	13	0.0294377	1	0.323232
OG0004778	hypothetical_protein	-	4	23	11	13	0.0294377	1	0.323232
OG0004400	Yop_proteins_translocation_protein_Q	adhesion and invasion operon	4	23	11	13	0.0294377	1	0.323232
OG0004486	Type_III_secretion_system_protein_PrgH-EprH_(PrgH)	adhesion and invasion operon	4	23	11	13	0.0294377	1	0.323232
OG0004588	Surface_presentation_of_antigens_protein_SpaS	adhesion and invasion operon	4	23	11	13	0.0294377	1	0.323232
OG0004772	hypothetical_protein	adhesion and invasion operon	4	23	11	13	0.0294377	1	0.323232
OG0004803	flagellar_biosynthesis_protein_FliR	adhesion and invasion operon	4	23	11	13	0.0294377	1	0.323232
OG0004804	Bacterial_regulatory_proteins,_luxR_family	adhesion and invasion operon	4	23	11	13	0.0294377	1	0.323232
OG0004805	Yop_proteins_translocation_protein_F	adhesion and invasion operon	4	23	11	13	0.0294377	1	0.323232
OG0004806	hypothetical_protein	adhesion and invasion operon	4	23	11	13	0.0294377	1	0.323232
OG0004769	Putative_1,2-phenylacetyl-CoA_epoxidase,_subunit_D	aromatic acid degradation	4	23	11	13	0.0294377	1	0.323232
OG0003808	Sucrose_porin_precursor	porin	23	4	13	11	0.0294377	1	1.57265
OG0003798	Putative_type_II_secretion_system_protein_M	secretion system LF82	23	4	13	11	0.0294377	1	1.57265
OG0003824	Putative_type_II_secretion_system_protein_K	secretion system LF82	23	4	13	11	0.0294377	1	1.57265
OG0003843	Putative_type_II_secretion_system_protein_L	secretion system LF82	23	4	13	11	0.0294377	1	1.57265
OG0005185	hypothetical_protein	-	2	25	8	16	0.0325829	1	0.222222
OG0005262	hypothetical_protein	-	2	25	8	16	0.0325829	1	0.222222
OG0005287	hypothetical_protein	-	2	25	8	16	0.0325829	1	0.222222
OG0005293	hypothetical_protein	-	2	25	8	16	0.0325829	1	0.222222
OG0003713	Polysialic_acid_transport_protein_KpsM	capsular assembly operon (PAI IV LF82)	25	2	16	8	0.0325829	1	1.38889
OG0005255	6-phospho-alpha-glucosidase	carbohydrate metabolism	2	25	8	16	0.0325829	1	0.222222
OG0005288	Sel1_repeat_protein	chaperone (assembly of macromolecular complexes)	2	25	8	16	0.0325829	1	0.222222
OG0003730	Bacterial_leucyl_aminopeptidase_precursor	protein turnover	25	2	16	8	0.0325829	1	1.38889
OG0000751	hypothetical_protein	-	22	5	12	12	0.0356905	1	1.62963
OG0003840	hypothetical_protein	-	22	5	12	12	0.0356905	1	1.62963
OG0004630	hypothetical_protein	-	5	22	12	12	0.0356905	1	0.37037
OG0004420	Chaperone_protein_SicA	adhesion and invasion operon	5	22	12	12	0.0356905	1	0.37037
OG0004421	Transcriptional_regulator_HilA	adhesion and invasion operon	5	22	12	12	0.0356905	1	0.37037
OG0004632	hypothetical_protein	adhesion and invasion operon	5	22	12	12	0.0356905	1	0.37037
OG0004633	hypothetical_protein	adhesion and invasion operon	5	22	12	12	0.0356905	1	0.37037
OG0004215	hypothetical_protein	cell wall protein	5	22	12	12	0.0356905	1	0.37037
OG0004485	hypothetical_protein	-	12	15	4	20	0.0399705	1	2.66667
OG0004639	Phage_terminase_large_subunit	phage	12	15	4	20	0.0399705	1	2.66667
OG0005519	hypothetical_protein	-	1	26	6	18	0.042049	1	0.148148
OG0005623	hypothetical_protein	-	1	26	6	18	0.042049	1	0.148148
OG0005652	hypothetical_protein	-	1	26	6	18	0.042049	1	0.148148
OG0005659	hypothetical_protein	-	1	26	6	18	0.042049	1	0.148148
OG0005660	hypothetical_protein	-	1	26	6	18	0.042049	1	0.148148
OG0005698	hypothetical_protein	-	1	26	6	18	0.042049	1	0.148148
OG0005367	Asparagine_synthetase_B_[glutamine-hydrolyzing]	aspartate metabolism	1	26	6	18	0.042049	1	0.148148
OG0005618	Diaminopimelate_decarboxylase	lysine biosynthesis	1	26	6	18	0.042049	1	0.148148
OG0005514	Outer_membrane_protein_MxiD_precursor	membrane, pathogenesis	1	26	6	18	0.042049	1	0.148148
OG0005653	ATP-dependent_Clp_protease_ATP-binding_subunit_ClpX	protease component, chaperone	1	26	6	18	0.042049	1	0.148148
OG0005614	Nicotinamide_riboside_transporter_PnuC	transporter, nicotinamide riboside	1	26	6	18	0.042049	1	0.148148
OG0005688	IS66_Orf2_like_protein	transposon	1	26	6	18	0.042049	1	0.148148
OG0005689	Transposase_IS66_family_protein	transposon	1	26	6	18	0.042049	1	0.148148
OG0005015	hypothetical_protein	-	9	18	2	22	0.0424864	1	4
OG0005173	hypothetical_protein	-	9	18	2	22	0.0424864	1	4
OG0005236	hypothetical_protein	-	9	18	2	22	0.0424864	1	4
OG0005151	N,N'-diacetyllegionaminic_acid_synthase	fatty acid biosynthesis	9	18	2	22	0.0424864	1	4
OG0005239	3-hexulose-6-phosphate_isomerase	galactitol operon	9	18	2	22	0.0424864	1	4
OG0005240	3-oxoacyl-[acyl-carrier-protein]_reductase_FabG	galactitol operon	9	18	2	22	0.0424864	1	4
OG0005241	Ribulose-phosphate_3-epimerase	galactitol operon	9	18	2	22	0.0424864	1	4
OG0005242	Galactitol-specific_phosphotransferase_enzyme_IIB_component	galactitol operon	9	18	2	22	0.0424864	1	4
OG0005243	Glucitol_operon_repressor	galactitol operon	9	18	2	22	0.0424864	1	4
OG0005244	Ribose-5-phosphate_isomerase_B	galactitol operon	9	18	2	22	0.0424864	1	4
OG0005245	PTS_system_ascorbate-specific_transporter_subunits_IICB	galactitol operon	9	18	2	22	0.0424864	1	4
OG0000058	Phage_tail_fiber_repeat_protein	phage	18	9	22	2	0.0424864	1	0.727273
OG0005026	EcoKI_restriction-modification_system_protein_HsdS	resistance to the foreign DNA	9	18	2	22	0.0424864	1	4
OG0003605	hypothetical_protein	-	27	0	20	4	0.042521	1	1.2
OG0003623	hypothetical_protein	-	27	0	20	4	0.042521	1	1.2
OG0005869	hypothetical_protein	-	0	27	4	20	0.042521	1	0
OG0006004	hypothetical_protein	-	0	27	4	20	0.042521	1	0
OG0006037	hypothetical_protein	-	0	27	4	20	0.042521	1	0
OG0006395	hypothetical_protein	-	0	27	4	20	0.042521	1	0
OG0006402	hypothetical_protein	-	0	27	4	20	0.042521	1	0
OG0006404	hypothetical_protein	-	0	27	4	20	0.042521	1	0
OG0006425	hypothetical_protein	-	0	27	4	20	0.042521	1	0
OG0006429	hypothetical_protein	-	0	27	4	20	0.042521	1	0
OG0006499	hypothetical_protein	-	0	27	4	20	0.042521	1	0
OG0006501	hypothetical_protein	-	0	27	4	20	0.042521	1	0
OG0006533	hypothetical_protein	-	0	27	4	20	0.042521	1	0
OG0006550	hypothetical_protein	-	0	27	4	20	0.042521	1	0
OG0006581	hypothetical_protein	-	0	27	4	20	0.042521	1	0
OG0006610	hypothetical_protein	-	0	27	4	20	0.042521	1	0
OG0006611	hypothetical_protein	-	0	27	4	20	0.042521	1	0
OG0006622	hypothetical_protein	-	0	27	4	20	0.042521	1	0
OG0006623	hypothetical_protein	-	0	27	4	20	0.042521	1	0
OG0006624	hypothetical_protein	-	0	27	4	20	0.042521	1	0
OG0006639	hypothetical_protein	-	0	27	4	20	0.042521	1	0
OG0000361	Adhesin_YadA_precursor	adhesion	27	0	20	4	0.042521	1	1.2
OG0006417	Phosphopentomutase	carbohydrate metabolism	0	27	4	20	0.042521	1	0
OG0006532	L-ribulose-5-phosphate_3-epimerase_UlaE	carbohydrate metabolism (galactitol homolog)	0	27	4	20	0.042521	1	0
OG0006396	Maltose_transport_system_permease_protein_MalF	carbohydrate transport	0	27	4	20	0.042521	1	0
OG0006424	Phosphocarrier_protein_NPr	carbohydrate transport	0	27	4	20	0.042521	1	0
OG0006390	Dienelactone_hydrolase_family_protein	carboxylesterase	0	27	4	20	0.042521	1	0
OG0005807	Alpha-ketoglutarate_permease	cation symporter	0	27	4	20	0.042521	1	0
OG0006420	Murein_tetrapeptide_carboxypeptidase	cell wall biogenesis	0	27	4	20	0.042521	1	0
OG0006119	Chaperone_protein_caf1M_precursor	chaperone	0	27	4	20	0.042521	1	0
OG0006419	Chaperone_protein_DnaJ	chaperone	0	27	4	20	0.042521	1	0
OG0006478	3-oxoacyl-[acyl-carrier-protein]_synthase_2	fatty acid biosynthesis, glycerolipid metabolism	0	27	4	20	0.042521	1	0
OG0006433	Cysteine_desulfurase_CsdA	Fe/S biogenesis	0	27	4	20	0.042521	1	0
OG0006498	Gnt-II_system_L-idonate_transporter	gluconate metabolism	0	27	4	20	0.042521	1	0
OG0006476	Aminomethyltransferase	glycine decarboxylase	0	27	4	20	0.042521	1	0
OG0006434	hypothetical_protein	microcin operon	0	27	4	20	0.042521	1	0
OG0006435	hypothetical_protein	microcin operon	0	27	4	20	0.042521	1	0
OG0006436	Microcin_H47_immunity_protein_MchI	microcin operon	0	27	4	20	0.042521	1	0
OG0006437	hypothetical_protein	microcin operon	0	27	4	20	0.042521	1	0
OG0006438	RTX_toxin_acyltransferase_family_protein	microcin operon	0	27	4	20	0.042521	1	0
OG0005875	Mu-like_prophage_I_protein	Mu-like prophage SE11	0	27	4	20	0.042521	1	0
OG0006100	Mu-like_prophage_major_head_subunit_gpT	Mu-like prophage SE11	0	27	4	20	0.042521	1	0
OG0006101	hypothetical_protein	Mu-like prophage SE11	0	27	4	20	0.042521	1	0
OG0006507	hypothetical_protein	Mu-like prophage SE11	0	27	4	20	0.042521	1	0
OG0006508	hypothetical_protein	Mu-like prophage SE11	0	27	4	20	0.042521	1	0
OG0006509	hypothetical_protein	Mu-like prophage SE11	0	27	4	20	0.042521	1	0
OG0006510	hypothetical_protein	Mu-like prophage SE11	0	27	4	20	0.042521	1	0
OG0006511	Phage_tail_tube_protein	Mu-like prophage SE11	0	27	4	20	0.042521	1	0
OG0006512	Mu-like_prophage_FluMu_protein_gp41	Mu-like prophage SE11	0	27	4	20	0.042521	1	0
OG0006513	Mu-like_prophage_protein_Com	Mu-like prophage SE11	0	27	4	20	0.042521	1	0
OG0006514	hypothetical_protein	Mu-like prophage SE11	0	27	4	20	0.042521	1	0
OG0006479	putative_assembly_protein	phage	0	27	4	20	0.042521	1	0
OG0006385	Porin_OmpN	porin	0	27	4	20	0.042521	1	0
OG0006418	Aerobic_respiration_control_protein_ArcA	transcription repressor (aerobic supressor)	0	27	4	20	0.042521	1	0
OG0005994	putative_transposase	transposon	0	27	4	20	0.042521	1	0
OG0006547	Transposon_Tn7_transposition_protein_TnsA	transposon	0	27	4	20	0.042521	1	0
OG0006548	Transposon_Tn7_transposition_protein_TnsB	transposon	0	27	4	20	0.042521	1	0
OG0006549	Transposon_Tn7_transposition_protein_TnsC	transposon	0	27	4	20	0.042521	1	0
OG0006497	Phenylalanine--tRNA_ligase_beta_subunit	tRNA_ligase	0	27	4	20	0.042521	1	0
OG0004912	hypothetical_protein	-	3	24	9	15	0.0456158	1	0.296296
OG0005113	Surface_presentation_of_antigens_protein_SpaS	adhesion and invasion operon	3	24	9	15	0.0456158	1	0.296296
OG0005090	Transcriptional_regulator_HosA	aromatic compounds degradation	3	24	9	15	0.0456158	1	0.296296
OG0005091	putative_aromatic_acid_decarboxylase	aromatic compounds degradation	3	24	9	15	0.0456158	1	0.296296
OG0005092	Phenolic_acid_decarboxylase_subunit_C	aromatic compounds degradation	3	24	9	15	0.0456158	1	0.296296
OG0005093	Phenolic_acid_decarboxylase_subunit_D	aromatic compounds degradation	3	24	9	15	0.0456158	1	0.296296
OG0005069	Transcriptional_activatory_protein_BadR	aromatic compounds degradation (4-HPA (hydroxyphenylacetate))	3	24	9	15	0.0456158	1	0.296296
OG0005070	Homoprotocatechuate_catabolism_bifunctional_isomerase/decarboxylase	aromatic compounds degradation (4-HPA (hydroxyphenylacetate))	3	24	9	15	0.0456158	1	0.296296
OG0005071	NAD/NADP-dependent_betaine_aldehyde_dehydrogenase	aromatic compounds degradation (4-HPA (hydroxyphenylacetate))	3	24	9	15	0.0456158	1	0.296296
OG0005072	3,4-dihydroxyphenylacetate_2,3-dioxygenase	aromatic compounds degradation (4-HPA (hydroxyphenylacetate))	3	24	9	15	0.0456158	1	0.296296
OG0005073	5-carboxymethyl-2-hydroxymuconate_Delta-isomerase	aromatic compounds degradation (4-HPA (hydroxyphenylacetate))	3	24	9	15	0.0456158	1	0.296296
OG0005074	2-hydroxyhexa-2,4-dienoate_hydratase	aromatic compounds degradation (4-HPA (hydroxyphenylacetate))	3	24	9	15	0.0456158	1	0.296296
OG0005075	4-hydroxy-2-oxo-heptane-1,7-dioate_aldolase	aromatic compounds degradation (4-HPA (hydroxyphenylacetate))	3	24	9	15	0.0456158	1	0.296296
OG0005076	Exoenzyme_S_synthesis_regulatory_protein_ExsA	aromatic compounds degradation (4-HPA (hydroxyphenylacetate))	3	24	9	15	0.0456158	1	0.296296
OG0005077	4-hydroxyphenylacetate_3-monooxygenase_oxygenase_component	aromatic compounds degradation (4-HPA (hydroxyphenylacetate))	3	24	9	15	0.0456158	1	0.296296
OG0005078	4-hydroxyphenylacetate_3-monooxygenase_reductase_component	aromatic compounds degradation (4-HPA (hydroxyphenylacetate))	3	24	9	15	0.0456158	1	0.296296
OG0005012	DNA_polymerase_III_subunit_epsilon	DNS polymerase	3	24	9	15	0.0456158	1	0.296296
OG0005098	Carboxylesterase_A_precursor	short-chain carboxylesterase activity, membrane, pathogenesis	3	24	9	15	0.0456158	1	0.296296
OG0003904	hypothetical_protein	-	21	6	12	12	0.0463287	1	1.55556
OG0004561	hypothetical_protein	-	6	21	12	12	0.0463287	1	0.444444
OG0004431	Outer_membrane_usher_protein_HtrE_precursor	fimbrial	6	21	12	12	0.0463287	1	0.444444
OG0004568	CRISPR-associated_endoribonuclease_Cas2	foreign DNA resistance operon	6	21	12	12	0.0463287	1	0.444444
OG0003850	Hemin_receptor_precursor	operon iron uptake 2	21	6	12	12	0.0463287	1	1.55556
OG0003881	hypothetical_protein	operon iron uptake 2	21	6	12	12	0.0463287	1	1.55556
OG0003917	Hemin-binding_periplasmic_protein_HmuT_precursor	operon iron uptake 2	21	6	12	12	0.0463287	1	1.55556
OG0003918	Oxygen-independent_coproporphyrinogen-III_oxidase_1	operon iron uptake 2	21	6	12	12	0.0463287	1	1.55556
OG0003919	ChuX-like_family_protein	operon iron uptake 2	21	6	12	12	0.0463287	1	1.55556
OG0003920	Hemin_import_ATP-binding_protein_HmuV	operon iron uptake 2	21	6	12	12	0.0463287	1	1.55556
OG0003921	Hemin_transport_protein_HemS	operon iron uptake 2	21	6	12	12	0.0463287	1	1.55556
OG0003909	Levodione_reductase	operon sorbose uptake and utilization	21	6	12	12	0.0463287	1	1.55556
OG0003910	PTS_system_mannose-specific_EIIAB_component	operon sorbose uptake and utilization	21	6	12	12	0.0463287	1	1.55556
OG0003911	Sorbose-specific_phosphotransferase_enzyme_IIB_component	operon sorbose uptake and utilization	21	6	12	12	0.0463287	1	1.55556
OG0003912	Mannose_permease_IIC_component	operon sorbose uptake and utilization	21	6	12	12	0.0463287	1	1.55556
OG0003913	Mannose_permease_IID_component	operon sorbose uptake and utilization	21	6	12	12	0.0463287	1	1.55556
OG0003914	Sorbitol_dehydrogenase	operon sorbose uptake and utilization	21	6	12	12	0.0463287	1	1.55556
OG0003859	Adenosyl-chloride_synthase	proteasome inhibitor	21	6	12	12	0.0463287	1	1.55556
OG0004556	XdhC_and_CoxI_family_protein	purine catabolism operon	6	21	12	12	0.0463287	1	0.444444
OG0004557	Xanthine_dehydrogenase_molybdenum-binding_subunit	purine catabolism operon	6	21	12	12	0.0463287	1	0.444444
OG0004558	4-hydroxybenzoyl-CoA_reductase_subunit_beta	purine catabolism operon	6	21	12	12	0.0463287	1	0.444444
OG0004559	6-hydroxypseudooxynicotine_dehydrogenase_complex_subunit_beta	purine catabolism operon	6	21	12	12	0.0463287	1	0.444444
OG0004562	Glutathione-regulated_potassium-efflux_system_ancillary_protein_KefF	transporter, potassium efflux	6	21	12	12	0.0463287	1	0.444444
OG0003927	hypothetical_protein	-	11	16	17	7	0.0484906	1	0.575163
OG0003958	hypothetical_protein	-	11	16	17	7	0.0484906	1	0.575163
OG0004092	hypothetical_protein	-	11	16	17	7	0.0484906	1	0.575163
OG0004043	Acetaldehyde_dehydrogenase	acetaldehyde dehydrogenase	11	16	17	7	0.0484906	1	0.575163
OG0004295	Aldehyde-alcohol_dehydrogenase	propanediol	16	11	7	17	0.0484906	1	2.03175
OG0004344	Propanediol_utilization_protein_PduB	propanediol	16	11	7	17	0.0484906	1	2.03175
OG0003962	hypothetical_protein	-	7	20	13	11	0.0491722	1	0.478632
OG0004469	hypothetical_protein	-	7	20	13	11	0.0491722	1	0.478632
OG0004430	Mrr_restriction_system_protein	acceptance of foreign DNA	7	20	13	11	0.0491722	1	0.478632
OG0004451	Low_molecular_weight_protein-tyrosine-phosphatase_etp	capsular assembly operon	7	20	13	11	0.0491722	1	0.478632
OG0004452	Polysialic_acid_transport_protein_KpsD_precursor	capsular assembly operon	7	20	13	11	0.0491722	1	0.478632
OG0004453	hypothetical_protein	capsular assembly operon	7	20	13	11	0.0491722	1	0.478632
OG0000006	Cell_wall-associated_polypeptide_CWBP200	cell wall protein	7	20	13	11	0.0491722	1	0.478632
OG0004467	3-oxoacyl-[acyl-carrier-protein]_reductase_FabG	fatty acid biosynthesis (galactitol homolog)	7	20	13	11	0.0491722	1	0.478632
OG0004449	putative_fimbrial_chaperone_protein_ElfD_precursor	fimbrial	7	20	13	11	0.0491722	1	0.478632
OG0004450	putative_fimbrial-like_protein_YcbV_precursor	fimbrial	7	20	13	11	0.0491722	1	0.478632
OG0004476	hypothetical_protein	fimbrial	7	20	13	11	0.0491722	1	0.478632
OG0004321	CRISPR-associated_endonuclease/helicase_Cas3	foreign DNA resistance operon	7	20	13	11	0.0491722	1	0.478632
OG0004419	CRISPR_system_Cascade_subunit_CasC	foreign DNA resistance operon	7	20	13	11	0.0491722	1	0.478632
OG0004463	CRISPR-associated_endonuclease_Cas1	foreign DNA resistance operon	7	20	13	11	0.0491722	1	0.478632
OG0004464	CRISPR_system_Cascade_subunit_CasE	foreign DNA resistance operon	7	20	13	11	0.0491722	1	0.478632
OG0003975	Protein-disulfide_oxidoreductase_DsbI	disulfide oxidoreductase upec-specific operon	20	7	11	13	0.0491722	1	1.61616
OG0003976	Thiol:disulfide_interchange_protein_DsbL_precursor	disulfide oxidoreductase upec-specific operon	20	7	11	13	0.0491722	1	1.61616
OG0003977	Arylsulfate_sulfotransferase_AssT_precursor	disulfide oxidoreductase upec-specific operon	20	7	11	13	0.0491722	1	1.61616
OG0003974	NADH_oxidase	oxidase	20	7	11	13	0.0491722	1	1.61616
OG0004252	hypothetical_protein		17	10	8	16	0.0504722	1
OG0004247	hypothetical_protein		17	10	8	16	0.0504722	1
OG0004132	hypothetical_protein		17	10	8	16	0.0504722	1
OG0004360	D-alanyl-D-alanine_dipeptidase		8	19	14	10	0.0508168	1
OG0004370	Formate_hydrogenlyase_maturation_protein_HycH		8	19	14	10	0.0508168	1
OG0004357	putative_D,D-dipeptide_transport_ATP-binding_protein_DdpF		8	19	14	10	0.0508168	1
OG0004367	Hydrogenase-4_component_B		8	19	14	10	0.0508168	1
OG0004260	putative_D,D-dipeptide-binding_periplasmic_protein_DdpA_precursor		8	19	14	10	0.0508168	1
OG0004349	Carbonic_anhydrase_1		8	19	14	10	0.0508168	1
OG0004351	putative_transporter_YycB		8	19	14	10	0.0508168	1
OG0004141	putative_autotransporter_precursor		8	19	14	10	0.0508168	1
OG0004228	Secreted_effector_protein_pipB2		8	19	14	10	0.0508168	1
OG0004350	Cyanate_hydratase		8	19	14	10	0.0508168	1
OG0004091	hypothetical_protein		8	19	14	10	0.0508168	1
OG0004180	hypothetical_protein		8	19	14	10	0.0508168	1
OG0004266	Formate_hydrogenlyase_transcriptional_activator		8	19	14	10	0.0508168	1
OG0004179	E3_ubiquitin-protein_ligase_SopA		8	19	14	10	0.0508168	1
OG0004368	Hydrogenase-4_component_E		8	19	14	10	0.0508168	1
OG0004359	putative_D,D-dipeptide_transport_system_permease_protein_DdpB		8	19	14	10	0.0508168	1
OG0004379	hypothetical_protein		8	19	14	10	0.0508168	1
OG0004143	Putative_cryptic_C4-dicarboxylate_transporter_DcuD		8	19	14	10	0.0508168	1
OG0004372	Hca_operon_transcriptional_activator		8	19	14	10	0.0508168	1
OG0004369	NADH-quinone_oxidoreductase_subunit_I		8	19	14	10	0.0508168	1
OG0004376	3-phenylpropionate-dihydrodiol/cinnamic_acid-dihydrodiol_dehydrogenase		8	19	14	10	0.0508168	1
OG0004298	Virulence_factors_putative_positive_transcription_regulator_BvgA		8	19	14	10	0.0508168	1
OG0004255	hypothetical_protein		8	19	14	10	0.0508168	1
OG0004318	hypothetical_protein		8	19	14	10	0.0508168	1
OG0004352	Type-1_fimbrial_protein,_A_chain_precursor		8	19	14	10	0.0508168	1
OG0004355	p-aminobenzoyl-glutamate_transport_protein		8	19	14	10	0.0508168	1
OG0003999	Na(+)/H(+)_antiporter_subunit_A		8	19	14	10	0.0508168	1
OG0004319	Hydrogenase-4_component_B		8	19	14	10	0.0508168	1
OG0004353	Chaperone_protein_FimC_precursor		8	19	14	10	0.0508168	1
OG0004320	Hydrogenase-4_component_G		8	19	14	10	0.0508168	1
OG0004366	Hydrogenase-4_component_A		8	19	14	10	0.0508168	1
OG0004100	hypothetical_protein		8	19	14	10	0.0508168	1
OG0004306	HTH-type_transcriptional_regulator_GbpR		8	19	14	10	0.0508168	1
OG0004371	putative_formate_transporter_1		8	19	14	10	0.0508168	1
OG0004358	putative_D,D-dipeptide_transport_ATP-binding_protein_DdpD		8	19	14	10	0.0508168	1
OG0004269	hypothetical_protein		8	19	14	10	0.0508168	1
OG0004047	hypothetical_protein		8	19	14	10	0.0508168	1
OG0004378	Inner_membrane_protein_YhaI		8	19	14	10	0.0508168	1
OG0004317	Methyl-accepting_chemotaxis_protein_IV		8	19	14	10	0.0508168	1
OG0004374	3-phenylpropionate/cinnamic_acid_dioxygenase_subunit_beta		8	19	14	10	0.0508168	1
OG0004373	3-phenylpropionate/cinnamic_acid_dioxygenase_subunit_alpha		8	19	14	10	0.0508168	1
OG0004364	HTH-type_transcriptional_regulator_MurR		8	19	14	10	0.0508168	1
OG0004375	3-phenylpropionate/cinnamic_acid_dioxygenase_ferredoxin_subunit		8	19	14	10	0.0508168	1
OG0004356	p-aminobenzoyl-glutamate_hydrolase_subunit_B		8	19	14	10	0.0508168	1
OG0004265	Hydrogenase-4_component_C		8	19	14	10	0.0508168	1
OG0004080	HTH-type_transcriptional_activator_AllS		19	8	10	14	0.0508168	1
OG0004082	Allophanate_hydrolase		19	8	10	14	0.0508168	1
OG0004086	Peroxyureidoacrylate/ureidoacrylate_amidohydrolase_RutB		19	8	10	14	0.0508168	1
OG0004066	Hydrogen_peroxide-inducible_genes_activator		19	8	10	14	0.0508168	1
OG0004083	Carbamate_kinase_1		19	8	10	14	0.0508168	1
OG0004064	hypothetical_protein		19	8	10	14	0.0508168	1
OG0004085	Succinyl-CoA_ligase_[ADP-forming]_subunit_alpha		19	8	10	14	0.0508168	1
OG0004026	hypothetical_protein		19	8	10	14	0.0508168	1
OG0004087	hypothetical_protein		19	8	10	14	0.0508168	1
OG0004067	Holin-like_protein_CidA		19	8	10	14	0.0508168	1
OG0004084	hypothetical_protein		19	8	10	14	0.0508168	1
OG0004068	Inner_membrane_protein_YohK		19	8	10	14	0.0508168	1
OG0004071	Alpha-ketoglutarate_permease		19	8	10	14	0.0508168	1
OG0004081	Cytosine_permease		19	8	10	14	0.0508168	1
OG0004166	putative_oxidoreductase_YjmC		18	9	9	15	0.0512507	1
OG0004157	Alcohol_dehydrogenase		18	9	9	15	0.0512507	1
OG0004156	BNR/Asp-box_repeat_protein		18	9	9	15	0.0512507	1
OG0004159	4-hydroxythreonine-4-phosphate_dehydrogenase_2		18	9	9	15	0.0512507	1
OG0004154	Sodium:sulfate_symporter_transmembrane_region		18	9	9	15	0.0512507	1
OG0004160	HTH-type_transcriptional_repressor_GlcR		18	9	9	15	0.0512507	1
OG0004153	Dipeptide_transport_system_permease_protein_DppB		18	9	9	15	0.0512507	1
OG0004165	Putative_L-galactonate_oxidoreductase		18	9	9	15	0.0512507	1
OG0004158	hypothetical_protein		18	9	9	15	0.0512507	1
OG0004070	4-hydroxy-tetrahydrodipicolinate_synthase		18	9	9	15	0.0512507	1
OG0004162	hypothetical_protein		18	9	9	15	0.0512507	1
OG0004127	Pyruvate_dehydrogenase_complex_repressor		18	9	9	15	0.0512507	1
OG0004155	Toxin-antitoxin_biofilm_protein_TabA		18	9	9	15	0.0512507	1
OG0004223	Propionyl-CoA:succinate_CoA_transferase		9	18	15	9	0.0512507	1
OG0006329	Ribonucleoside-diphosphate_reductase_1_subunit_beta		5	22	0	24	0.052461	1
OG0006318	hypothetical_protein		5	22	0	24	0.052461	1
OG0006280	hypothetical_protein		5	22	0	24	0.052461	1
OG0006369	hypothetical_protein		5	22	0	24	0.052461	1
OG0005948	hypothetical_protein		5	22	0	24	0.052461	1
OG0006290	Bacterial_Ig-like_domain_(group_2)		5	22	0	24	0.052461	1
OG0006286	phage_minor_tail_protein_L		5	22	0	24	0.052461	1
OG0006326	hypothetical_protein		5	22	0	24	0.052461	1
OG0006322	DNA_polymerase_III_subunit_epsilon		5	22	0	24	0.052461	1
OG0006370	hypothetical_protein		5	22	0	24	0.052461	1
OG0006371	hypothetical_protein		5	22	0	24	0.052461	1
OG0006269	DNA-dependent_helicase_II		5	22	0	24	0.052461	1
OG0005773	hypothetical_protein		5	22	0	24	0.052461	1
OG0006357	41_helicase		5	22	0	24	0.052461	1
OG0006337	hypothetical_protein		5	22	0	24	0.052461	1
OG0005978	tyrosine_recombinase_XerC		5	22	0	24	0.052461	1
OG0006279	hypothetical_protein		5	22	0	24	0.052461	1
OG0006295	hypothetical_protein		5	22	0	24	0.052461	1
OG0006319	Ribonuclease_HI		5	22	0	24	0.052461	1
OG0006330	Ribonucleoside-diphosphate_reductase_1_subunit_alpha		5	22	0	24	0.052461	1
OG0006297	hypothetical_protein		5	22	0	24	0.052461	1
OG0006283	hypothetical_protein		5	22	0	24	0.052461	1
OG0006308	hypothetical_protein		5	22	0	24	0.052461	1
OG0006331	hypothetical_protein		5	22	0	24	0.052461	1
OG0006333	putative_DNA_double-strand_break_repair_Rad50_ATPase		5	22	0	24	0.052461	1
OG0006348	hypothetical_protein		5	22	0	24	0.052461	1
OG0006344	hypothetical_protein		5	22	0	24	0.052461	1
OG0006320	hypothetical_protein		5	22	0	24	0.052461	1
OG0006282	hypothetical_protein		5	22	0	24	0.052461	1
OG0005971	recombination_protein_F		5	22	0	24	0.052461	1
OG0005772	virion_protein		5	22	0	24	0.052461	1
OG0006339	hypothetical_protein		5	22	0	24	0.052461	1
OG0006268	hypothetical_protein		5	22	0	24	0.052461	1
OG0006298	hypothetical_protein		5	22	0	24	0.052461	1
OG0006340	Recombinase_A		5	22	0	24	0.052461	1
OG0006307	hypothetical_protein		5	22	0	24	0.052461	1
OG0006324	putative_cytidylate_kinase		5	22	0	24	0.052461	1
OG0006289	hypothetical_protein		5	22	0	24	0.052461	1
OG0006313	Cell_division_inhibitor_MinD		5	22	0	24	0.052461	1
OG0006293	hypothetical_protein		5	22	0	24	0.052461	1
OG0006301	Alpha-hemolysin_translocation_ATP-binding_protein_HlyB		5	22	0	24	0.052461	1
OG0006351	hypothetical_protein		5	22	0	24	0.052461	1
OG0006378	hypothetical_protein		5	22	0	24	0.052461	1
OG0006360	hypothetical_protein		5	22	0	24	0.052461	1
OG0006304	hypothetical_protein		5	22	0	24	0.052461	1
OG0006296	hypothetical_protein		5	22	0	24	0.052461	1
OG0006341	hypothetical_protein		5	22	0	24	0.052461	1
OG0006355	hypothetical_protein		5	22	0	24	0.052461	1
OG0006354	hypothetical_protein		5	22	0	24	0.052461	1
OG0006350	Glutaredoxin-1		5	22	0	24	0.052461	1
OG0006288	hypothetical_protein		5	22	0	24	0.052461	1
OG0006356	DNA_primase		5	22	0	24	0.052461	1
OG0006374	hypothetical_protein		5	22	0	24	0.052461	1
OG0006335	hypothetical_protein		5	22	0	24	0.052461	1
OG0006362	hypothetical_protein		5	22	0	24	0.052461	1
OG0006376	hypothetical_protein		5	22	0	24	0.052461	1
OG0006347	Aerobic_cobaltochelatase_subunit_CobT		5	22	0	24	0.052461	1
OG0006372	hypothetical_protein		5	22	0	24	0.052461	1
OG0006284	Phage-related_protein,_tail_component		5	22	0	24	0.052461	1
OG0006317	hypothetical_protein		5	22	0	24	0.052461	1
OG0006287	Phage-related_protein		5	22	0	24	0.052461	1
OG0006311	hypothetical_protein		5	22	0	24	0.052461	1
OG0006327	Thymidylate_synthase_2		5	22	0	24	0.052461	1
OG0006342	DNA_polymerase_I,_thermostable		5	22	0	24	0.052461	1
OG0006303	Excinuclease_ABC_subunit_B		5	22	0	24	0.052461	1
OG0006306	hypothetical_protein		5	22	0	24	0.052461	1
OG0006352	hypothetical_protein		5	22	0	24	0.052461	1
OG0006292	hypothetical_protein		5	22	0	24	0.052461	1
OG0006375	hypothetical_protein		5	22	0	24	0.052461	1
OG0006377	hypothetical_protein		5	22	0	24	0.052461	1
OG0006328	Phosphoribosyl-ATP_pyrophosphohydrolase		5	22	0	24	0.052461	1
OG0006315	Type_I_restriction-modification_system_methyltransferase_subunit		5	22	0	24	0.052461	1
OG0006267	hypothetical_protein		5	22	0	24	0.052461	1
OG0006359	hypothetical_protein		5	22	0	24	0.052461	1
OG0006312	hypothetical_protein		5	22	0	24	0.052461	1
OG0006321	hypothetical_protein		5	22	0	24	0.052461	1
OG0006273	hypothetical_protein		5	22	0	24	0.052461	1
OG0006336	hypothetical_protein		5	22	0	24	0.052461	1
OG0006332	hypothetical_protein		5	22	0	24	0.052461	1
OG0006343	hypothetical_protein		5	22	0	24	0.052461	1
OG0006276	Helix-turn-helix_domain_protein		5	22	0	24	0.052461	1
OG0006349	hypothetical_protein		5	22	0	24	0.052461	1
OG0006291	hypothetical_protein		5	22	0	24	0.052461	1
OG0006379	hypothetical_protein		5	22	0	24	0.052461	1
OG0006314	hypothetical_protein		5	22	0	24	0.052461	1
OG0005974	Phage_major_capsid_protein,_P2_family		5	22	0	24	0.052461	1
OG0005973	Ogr/Delta-like_zinc_finger		5	22	0	24	0.052461	1
OG0006346	Aerobic_cobaltochelatase_subunit_CobS		5	22	0	24	0.052461	1
OG0006285	NlpC/P60_family_protein		5	22	0	24	0.052461	1
OG0006294	hypothetical_protein		5	22	0	24	0.052461	1
OG0006367	hypothetical_protein		5	22	0	24	0.052461	1
OG0006305	Repressor_of_phase-1_flagellin		5	22	0	24	0.052461	1
OG0006323	hypothetical_protein		5	22	0	24	0.052461	1
OG0006274	hypothetical_protein		5	22	0	24	0.052461	1
OG0006338	hypothetical_protein		5	22	0	24	0.052461	1
OG0006358	hypothetical_protein		5	22	0	24	0.052461	1
OG0006353	DNA_ligase		5	22	0	24	0.052461	1
OG0006373	hypothetical_protein		5	22	0	24	0.052461	1
OG0006270	DNA_topoisomerase_3		5	22	0	24	0.052461	1
OG0006309	hypothetical_protein		5	22	0	24	0.052461	1
OG0006310	hypothetical_protein		5	22	0	24	0.052461	1
OG0006345	DNA_polymerase_III_subunit_alpha		5	22	0	24	0.052461	1
OG0005976	hypothetical_protein		5	22	0	24	0.052461	1
OG0006281	hypothetical_protein		5	22	0	24	0.052461	1
OG0006325	Dihydrofolate_reductase		5	22	0	24	0.052461	1
OG0006299	hypothetical_protein		5	22	0	24	0.052461	1
OG0005771	Fibronectin_type_III_domain_protein		5	22	0	24	0.052461	1
OG0006300	hypothetical_protein		5	22	0	24	0.052461	1
OG0005975	Kappa-carrageenase_precursor		5	22	0	24	0.052461	1
OG0006334	endonuclease_subunit		5	22	0	24	0.052461	1
OG0006302	Chromosome-partitioning_protein_ParB		5	22	0	24	0.052461	1
OG0006363	putative_HTH-type_transcriptional_regulator_YbaQ		5	22	0	24	0.052461	1
OG0006275	hypothetical_protein		5	22	0	24	0.052461	1
OG0006368	hypothetical_protein		5	22	0	24	0.052461	1
OG0000011	Caudovirales_tail_fiber_assembly_protein		22	5	24	0	0.052461	1
OG0005596	Invasin		7	20	1	23	0.0527874	1
OG0005599	hypothetical_protein		7	20	1	23	0.0527874	1
OG0005600	hypothetical_protein		7	20	1	23	0.0527874	1
OG0000097	Transglycosylase_SLT_domain_protein		20	7	23	1	0.0527874	1
OG0003796	Putative_type_II_secretion_system_protein_H_precursor		23	4	14	10	0.0575753	1
OG0003708	putative_bifunctional_chitinase/lysozyme_precursor		23	4	14	10	0.0575753	1
OG0003823	Putative_general_secretion_pathway_protein_B		23	4	14	10	0.0575753	1
OG0003767	Putative_type_II_secretion_system_protein_F		23	4	14	10	0.0575753	1
OG0003795	Putative_general_secretion_pathway_protein_A		23	4	14	10	0.0575753	1
OG0003797	Putative_type_II_secretion_system_protein_J_precursor		23	4	14	10	0.0575753	1
OG0004892	Oxygen-regulated_invasion_protein_OrgA		4	23	10	14	0.0575753	1
OG0004647	CRISPR_system_Cascade_subunit_CasA		4	23	10	14	0.0575753	1
OG0004886	CRISPR-associated_protein_Cse2_(CRISPR_cse2)		4	23	10	14	0.0575753	1
OG0004850	Putative_O-antigen_transporter		4	23	10	14	0.0575753	1
OG0004891	invasion_lipoprotein_InvH		4	23	10	14	0.0575753	1
OG0004863	hypothetical_protein		4	23	10	14	0.0575753	1
OG0004848	hypothetical_protein		4	23	10	14	0.0575753	1
OG0004825	hypothetical_protein		10	17	3	21	0.0583696	1
OG0004928	Plasmid_stability_protein		10	17	3	21	0.0583696	1
OG0004845	hypothetical_protein		10	17	3	21	0.0583696	1
OG0005013	ATP-dependent_DNA_helicase_RecQ		10	17	3	21	0.0583696	1
OG0003673	Polysialic_acid_transport_ATP-binding_protein_KpsT		25	2	17	7	0.0659421	1
OG0003667	O-antigen_ligase		25	2	17	7	0.0659421	1
OG0005394	UDP-N-acetylglucosamine_kinase		2	25	7	17	0.0659421	1
OG0005443	Phage_holin_family_(Lysis_protein_S)		2	25	7	17	0.0659421	1
OG0005174	hypothetical_protein		2	25	7	17	0.0659421	1
OG0005039	Spore_coat_protein_SA		2	25	7	17	0.0659421	1
OG0005171	hypothetical_protein		2	25	7	17	0.0659421	1
OG0005366	O-Antigen_ligase		2	25	7	17	0.0659421	1
OG0003830	putative_ABC_transporter_ATP-binding_protein		22	5	13	11	0.0680579	1
OG0003864	Outer_membrane_porin_protein_OmpD_precursor		22	5	13	11	0.0680579	1
OG0003848	putative_periplasmic_iron-binding_protein_precursor		22	5	13	11	0.0680579	1
OG0003831	Manganese_transport_system_membrane_protein_MntB		22	5	13	11	0.0680579	1
OG0004699	Phenylacetate-coenzyme_A_ligase		5	22	11	13	0.0680579	1
OG0004690	Bifunctional_protein_PaaZ		5	22	11	13	0.0680579	1
OG0004711	Inner_membrane_protein_YiaV_precursor		5	22	11	13	0.0680579	1
OG0004616	hypothetical_protein		5	22	11	13	0.0680579	1
OG0004483	Antitoxin_ParD1		5	22	11	13	0.0680579	1
OG0004695	2,3-dehydroadipyl-CoA_hydratase		5	22	11	13	0.0680579	1
OG0004692	1,2-phenylacetyl-CoA_epoxidase,_subunit_B		5	22	11	13	0.0680579	1
OG0004710	HTH-type_transcriptional_regulator_GltC		5	22	11	13	0.0680579	1
OG0004709	MltA-interacting_protein_precursor		5	22	11	13	0.0680579	1
OG0004698	3-oxoadipyl-CoA/3-oxo-5,6-dehydrosuberyl-CoA_thiolase		5	22	11	13	0.0680579	1
OG0004691	1,2-phenylacetyl-CoA_epoxidase,_subunit_A		5	22	11	13	0.0680579	1
OG0004693	1,2-phenylacetyl-CoA_monooxygenase,_subunit_C		5	22	11	13	0.0680579	1
OG0004697	Acyl-coenzyme_A_thioesterase_PaaI		5	22	11	13	0.0680579	1
OG0004702	hypothetical_protein		5	22	11	13	0.0680579	1
OG0004696	1,2-epoxyphenylacetyl-CoA_isomerase		5	22	11	13	0.0680579	1
OG0004713	hypothetical_protein		5	22	11	13	0.0680579	1
OG0004054	Transposase		5	22	11	13	0.0680579	1
OG0004714	hypothetical_protein		5	22	11	13	0.0680579	1
OG0004694	1,2-phenylacetyl-CoA_epoxidase,_subunit_E		5	22	11	13	0.0680579	1
OG0004823	Nicotinamide_riboside_transporter_PnuC		11	16	4	20	0.0728854	1
OG0004650	hypothetical_protein		11	16	4	20	0.0728854	1
OG0004735	Phage_holin_family_2		11	16	4	20	0.0728854	1
OG0004824	Trifunctional_NAD_biosynthesis/regulator_protein_NadR		11	16	4	20	0.0728854	1
OG0003726	hypothetical_protein		16	11	20	4	0.0728854	1
OG0004606	hypothetical_protein		13	14	5	19	0.0768853	1
OG0004171	hypothetical_protein		13	14	5	19	0.0768853	1
OG0005347	Putative_acetyltransferase_EpsM		8	19	2	22	0.0805367	1
OG0005238	helix-turn-helix_protein		8	19	2	22	0.0805367	1
OG0005345	Polysialic_acid_biosynthesis_protein_P7		8	19	2	22	0.0805367	1
OG0005226	hypothetical_protein		8	19	2	22	0.0805367	1
OG0005344	hypothetical_protein		8	19	2	22	0.0805367	1
OG0005346	CMP-N,N'-diacetyllegionaminic_acid_synthase		8	19	2	22	0.0805367	1
OG0005268	HTH-type_transcriptional_regulator_GadW		8	19	2	22	0.0805367	1
OG0000136	Lysozyme_RrrD		19	8	22	2	0.0805367	1
OG0004497	hypothetical_protein		14	13	6	18	0.0839921	1
OG0004496	hypothetical_protein		14	13	6	18	0.0839921	1
OG0004299	hypothetical_protein		14	13	6	18	0.0839921	1
OG0004399	hypothetical_protein		14	13	6	18	0.0839921	1
OG0003664	Short-chain_fatty_acids_transporter		26	1	19	5	0.0876325	1
OG0003662	Inner_membrane_protein_YecN		26	1	19	5	0.0876325	1
OG0003665	Acetyl-CoA_acetyltransferase		26	1	19	5	0.0876325	1
OG0003663	Sensor_protein_ZraS		26	1	19	5	0.0876325	1
OG0003642	Transcriptional_regulatory_protein_ZraR		26	1	19	5	0.0876325	1
OG0005786	Carbon_starvation_protein_A		1	26	5	19	0.0876325	1
OG0005861	putative_glycosyl_transferase		1	26	5	19	0.0876325	1
OG0005868	hypothetical_protein		1	26	5	19	0.0876325	1
OG0005358	Type-1_restriction_enzyme_R_protein		1	26	5	19	0.0876325	1
OG0005784	1,5-anhydro-D-fructose_reductase		1	26	5	19	0.0876325	1
OG0005876	Penicillin_G_acylase_precursor		1	26	5	19	0.0876325	1
OG0005812	hypothetical_protein		1	26	5	19	0.0876325	1
OG0005860	UDP-2,3-diacetamido-2,3-dideoxy-D-glucuronate_2-epimerase		1	26	5	19	0.0876325	1
OG0005863	Glucosidase_YgjK_precursor		1	26	5	19	0.0876325	1
OG0005907	Modification_methylase_Eco57IB		1	26	5	19	0.0876325	1
OG0005791	Transketolase_1		1	26	5	19	0.0876325	1
OG0005785	hypothetical_protein		1	26	5	19	0.0876325	1
OG0005783	Putative_sialic_acid_transporter		1	26	5	19	0.0876325	1
OG0005859	GDP-6-deoxy-D-talose_4-dehydrogenase		1	26	5	19	0.0876325	1
OG0005796	hypothetical_protein		1	26	5	19	0.0876325	1
OG0005897	Allantoate_amidohydrolase		1	26	5	19	0.0876325	1
OG0005787	Carbamoyltransferase_HypF		1	26	5	19	0.0876325	1
OG0005858	UDP-glucose_4-epimerase		1	26	5	19	0.0876325	1
OG0005627	hypothetical_protein		1	26	5	19	0.0876325	1
OG0005849	Maltoporin_precursor		1	26	5	19	0.0876325	1
OG0005845	hypothetical_protein		1	26	5	19	0.0876325	1
OG0003386	hypothetical_protein		24	3	16	8	0.0876561	1
OG0005129	Antitoxin_HigA		3	24	8	16	0.0876561	1
OG0004517	hypothetical_protein		3	24	8	16	0.0876561	1
OG0005088	Toxin_ParE1		3	24	8	16	0.0876561	1
OG0005172	hypothetical_protein		3	24	8	16	0.0876561	1
OG0004200	DNA_polymerase_IV		15	12	7	17	0.0893658	1
OG0001477	Transposase_from_transposon_Tn916		12	15	17	7	0.0893658	1
OG0003839	Killing_protein_KilR		12	15	17	7	0.0893658	1
OG0003938	Molybdenum-pterin-binding_protein_MopA		20	7	12	12	0.0905895	1
OG0003949	Antitoxin_CcdA		20	7	12	12	0.0905895	1
OG0003940	hypothetical_protein		20	7	12	12	0.0905895	1
OG0004506	CRISPR_system_Cascade_subunit_CasD		7	20	12	12	0.0905895	1
OG0004503	putative_mRNA_interferase_HicA		7	20	12	12	0.0905895	1
OG0004381	hypothetical_protein		7	20	12	12	0.0905895	1
OG0004504	Nicotinamide-nucleotide_amidohydrolase_PncC		7	20	12	12	0.0905895	1
OG0004361	hypothetical_protein		7	20	12	12	0.0905895	1
OG0004502	putative_lipoprotein_GfcB_precursor		7	20	12	12	0.0905895	1
OG0004505	hypothetical_protein		7	20	12	12	0.0905895	1
OG0004468	D-xylose_transporter		7	20	12	12	0.0905895	1
OG0004465	HTH-type_transcriptional_regulator_MatA		7	20	12	12	0.0905895	1
OG0004501	hypothetical_protein		7	20	12	12	0.0905895	1
OG0000119	Transposase		11	16	16	8	0.0930161	1
OG0004046	hypothetical_protein		11	16	16	8	0.0930161	1
OG0004414	Tautomerase_PptA		8	19	13	11	0.0937464	1
OG0004398	Autoinducer_2-binding_protein_LsrB_precursor		8	19	13	11	0.0937464	1
OG0004425	hypothetical_protein		8	19	13	11	0.0937464	1
OG0004348	HTH-type_transcriptional_regulator_CynR		8	19	13	11	0.0937464	1
OG0004417	hypothetical_protein		8	19	13	11	0.0937464	1
OG0004422	6-phospho-alpha-glucosidase		8	19	13	11	0.0937464	1
OG0004387	Melibiose_carrier_protein		8	19	13	11	0.0937464	1
OG0004383	PTS_system_maltose-specific_EIICB_component		8	19	13	11	0.0937464	1
OG0004325	hypothetical_protein		8	19	13	11	0.0937464	1
OG0004380	hypothetical_protein		8	19	13	11	0.0937464	1
OG0004435	Ribose_transport_system_permease_protein_RbsC		8	19	13	11	0.0937464	1
OG0004386	hypothetical_protein		8	19	13	11	0.0937464	1
OG0004418	hypothetical_protein		8	19	13	11	0.0937464	1
OG0004436	Autoinducer_2_import_system_permease_protein_LsrD		8	19	13	11	0.0937464	1
OG0004434	Ribose_import_ATP-binding_protein_RbsA		8	19	13	11	0.0937464	1
OG0004035	PTS_system_mannose-specific_EIIBCA_component		19	8	11	13	0.0937464	1
OG0004016	3-hexulose-6-phosphate_isomerase		19	8	11	13	0.0937464	1
OG0004017	PTS_system_glucose-specific_EIICBA_component		19	8	11	13	0.0937464	1
OG0003950	putative_fructose-bisphosphate_aldolase		19	8	11	13	0.0937464	1
OG0004027	Tripartite_tricarboxylate_transporter_TctA_family_protein		19	8	11	13	0.0937464	1
OG0004038	Fructokinase		19	8	11	13	0.0937464	1
OG0004036	PTS_system_fructose-specific_EIIBC_component		19	8	11	13	0.0937464	1
OG0004013	hypothetical_protein		19	8	11	13	0.0937464	1
OG0004030	2-dehydro-3-deoxy-6-phosphogalactonate_aldolase		19	8	11	13	0.0937464	1
OG0004042	hypothetical_protein		19	8	11	13	0.0937464	1
OG0004024	D-tagatose-1,6-bisphosphate_aldolase_subunit_GatY		19	8	11	13	0.0937464	1
OG0004028	Tripartite_tricarboxylate_transporter_TctB_family_protein		19	8	11	13	0.0937464	1
OG0004039	hypothetical_protein		19	8	11	13	0.0937464	1
OG0004032	Transcriptional_regulator_KdgR		19	8	11	13	0.0937464	1
OG0004031	2-keto-3-deoxy-galactonokinase		19	8	11	13	0.0937464	1
OG0004040	hypothetical_protein		19	8	11	13	0.0937464	1
OG0004029	Tripartite_tricarboxylate_transporter_family_receptor		19	8	11	13	0.0937464	1
OG0004037	D-tagatose-1,6-bisphosphate_aldolase_subunit_KbaY		19	8	11	13	0.0937464	1
OG0004034	Transcriptional_regulator_MtlR		19	8	11	13	0.0937464	1
OG0004041	Arylsulfatase_precursor		19	8	11	13	0.0937464	1
OG0003724	Transcriptional_repressor_MprA		17	10	9	15	0.0949572	1
OG0004168	hypothetical_protein		17	10	9	15	0.0949572	1
OG0004208	hypothetical_protein		17	10	9	15	0.0949572	1
OG0004207	putative_lipoprotein_YiaD_precursor		17	10	9	15	0.0949572	1
OG0004152	Aldose_1-epimerase		17	10	9	15	0.0949572	1
OG0004088	Intracellular_multiplication_and_human_macrophage-killing		17	10	9	15	0.0949572	1
OG0004103	hypothetical_protein		17	10	9	15	0.0949572	1
OG0004169	Pyocin-S2		17	10	9	15	0.0949572	1
OG0004194	Galactitol-specific_phosphotransferase_enzyme_IIB_component		17	10	9	15	0.0949572	1
OG0004209	hypothetical_protein		17	10	9	15	0.0949572	1
OG0004192	Phosphocarrier_protein_HPr		17	10	9	15	0.0949572	1
OG0004210	Type_VI_secretion_lipoprotein		17	10	9	15	0.0949572	1
OG0004211	Gene_25-like_lysozyme		17	10	9	15	0.0949572	1
OG0004191	D-tagatose-1,6-bisphosphate_aldolase_subunit_KbaY		17	10	9	15	0.0949572	1
OG0004195	PTS_system_galactitol-specific_transporter_subunit_IIA		17	10	9	15	0.0949572	1
OG0004193	Xylulose_kinase		17	10	9	15	0.0949572	1
OG0004196	Mannosyl-D-glycerate_transport/metabolism_system_repressor_MngR		17	10	9	15	0.0949572	1
OG0004214	hypothetical_protein		10	17	15	9	0.0949572	1
OG0004122	Manganese_transport_system_membrane_protein_MntB		18	9	10	14	0.0951999	1
OG0004133	Phosphate_propanoyltransferase		18	9	10	14	0.0951999	1
OG0004065	2-oxoglutarate_dehydrogenase_E1_component		18	9	10	14	0.0951999	1
OG0004118	putative_D,D-dipeptide-binding_periplasmic_protein_DdpA_precursor		18	9	10	14	0.0951999	1
OG0004126	anaerobic_benzoate_catabolism_transcriptional_regulator		18	9	10	14	0.0951999	1
OG0004115	C4-dicarboxylate_transport_sensor_protein_DctB		18	9	10	14	0.0951999	1
OG0004117	putative_D,D-dipeptide_transport_ATP-binding_protein_DdpD		18	9	10	14	0.0951999	1
OG0004120	Metallo-beta-lactamase_superfamily_protein		18	9	10	14	0.0951999	1
OG0004123	Transketolase_1		18	9	10	14	0.0951999	1
OG0004114	C4-dicarboxylate_transport_transcriptional_regulatory_protein_DctD		18	9	10	14	0.0951999	1
OG0004125	putative_DNA-binding_transcriptional_regulator		18	9	10	14	0.0951999	1
OG0004124	putative_HTH-type_transcriptional_regulator_YbbH		18	9	10	14	0.0951999	1
OG0000520	Propanediol_utilization_protein_PduA		18	9	10	14	0.0951999	1
OG0004113	L-lactate_dehydrogenase		18	9	10	14	0.0951999	1
OG0003948	Citrate_carrier		18	9	10	14	0.0951999	1
OG0004121	p-benzoquinone_reductase		18	9	10	14	0.0951999	1
OG0004128	hypothetical_protein		18	9	10	14	0.0951999	1
OG0004116	Oligopeptide_transport_ATP-binding_protein_OppF		18	9	10	14	0.0951999	1
OG0003993	Aldehyde-alcohol_dehydrogenase		18	9	10	14	0.0951999	1
OG0004112	Dihydrolipoyl_dehydrogenase		18	9	10	14	0.0951999	1
OG0004314	D-malate_dehydrogenase_[decarboxylating]		9	18	14	10	0.0951999	1
OG0004326	Aldose_1-epimerase		9	18	14	10	0.0951999	1
OG0004303	HTH-type_transcriptional_regulator_PuuR		9	18	14	10	0.0951999	1
OG0004316	Phthalate_4,5-dioxygenase_oxygenase_reductase_subunit		9	18	14	10	0.0951999	1
OG0004315	L-carnitine/gamma-butyrobetaine_antiporter		9	18	14	10	0.0951999	1
OG0004305	4-aminobutyrate_aminotransferase_PuuE		9	18	14	10	0.0951999	1
OG0004142	Arsenic_efflux_pump_protein		9	18	14	10	0.0951999	1
OG0004267	3-phenylpropionate/cinnamic_acid_dioxygenase_ferredoxin--NAD(+)_reductase_component		9	18	14	10	0.0951999	1
OG0004313	HTH-type_transcriptional_regulator_DmlR		9	18	14	10	0.0951999	1
OG0004327	putative_sugar_isomerase_YihS		9	18	14	10	0.0951999	1
OG0004312	hypothetical_protein		9	18	14	10	0.0951999	1
OG0004257	Aldehyde_dehydrogenase_PuuC		9	18	14	10	0.0951999	1
OG0004302	Gamma-glutamyl-gamma-aminobutyrate_hydrolase_PuuD		9	18	14	10	0.0951999	1
OG0004304	Gamma-glutamylputrescine_oxidoreductase		9	18	14	10	0.0951999	1
OG0004300	Inner_membrane_transporter_YcaM		9	18	14	10	0.0951999	1
OG0004224	Arsenical_resistance_operon_repressor		9	18	14	10	0.0951999	1
OG0004323	Methylmalonyl-CoA_decarboxylase		9	18	14	10	0.0951999	1
OG0004308	NADPH-dependent_curcumin_reductase		9	18	14	10	0.0951999	1
OG0004322	putative_GTPase_ArgK		9	18	14	10	0.0951999	1
OG0003792	putative_ATP-dependent_helicase_Lhr		9	18	14	10	0.0951999	1
OG0004222	Anthranilate_1,2-dioxygenase_large_subunit		9	18	14	10	0.0951999	1
OG0004309	Diguanylate_cyclase_DosC		9	18	14	10	0.0951999	1
OG0004256	Gamma-glutamylputrescine_synthetase_PuuA		9	18	14	10	0.0951999	1
OG0003460	Glucitol_operon_repressor		27	0	21	3	0.0971909	1
OG0003525	Galactoside_O-acetyltransferase		27	0	21	3	0.0971909	1
OG0003461	D-tagatose-1,6-bisphosphate_aldolase_subunit_GatY		27	0	21	3	0.0971909	1
OG0003406	30S_ribosomal_protein_S1		27	0	21	3	0.0971909	1
OG0003543	Galactitol-specific_phosphotransferase_enzyme_IIB_component		27	0	21	3	0.0971909	1
OG0003535	Fumarate_hydratase_class_I,_aerobic		27	0	21	3	0.0971909	1
OG0003175	HTH-type_transcriptional_activator_RhaS		27	0	21	3	0.0971909	1
OG0000632	Galactitol-1-phosphate_5-dehydrogenase		27	0	21	3	0.0971909	1
OG0000171	PTS_system_galactitol-specific_transporter_subunit_IIA		27	0	21	3	0.0971909	1
OG0006783	hypothetical_protein		0	27	3	21	0.0971909	1
OG0006794	Phosphoenolpyruvate-protein_phosphotransferase		0	27	3	21	0.0971909	1
OG0006031	hypothetical_protein		0	27	3	21	0.0971909	1
OG0006833	hypothetical_protein		0	27	3	21	0.0971909	1
OG0006902	dTDP-glucose_4,6-dehydratase_2		0	27	3	21	0.0971909	1
OG0007088	Secretion_system_effector_C_(SseC)_like_family_protein		0	27	3	21	0.0971909	1
OG0007063	SdiA-regulated		0	27	3	21	0.0971909	1
OG0006972	hypothetical_protein		0	27	3	21	0.0971909	1
OG0006954	Mor_transcription_activator_family_protein		0	27	3	21	0.0971909	1
OG0006858	30S_ribosomal_protein_S2		0	27	3	21	0.0971909	1
OG0006828	Formate_dehydrogenase_H		0	27	3	21	0.0971909	1
OG0006951	Bacteriophage_Mu_transposase		0	27	3	21	0.0971909	1
OG0006786	hypothetical_protein		0	27	3	21	0.0971909	1
OG0007138	hypothetical_protein		0	27	3	21	0.0971909	1
OG0006787	hypothetical_protein		0	27	3	21	0.0971909	1
OG0006788	hypothetical_protein		0	27	3	21	0.0971909	1
OG0007130	hypothetical_protein		0	27	3	21	0.0971909	1
OG0006856	Methylisocitrate_lyase		0	27	3	21	0.0971909	1
OG0007084	Intimin		0	27	3	21	0.0971909	1
OG0007061	hypothetical_protein		0	27	3	21	0.0971909	1
OG0007066	hypothetical_protein		0	27	3	21	0.0971909	1
OG0007121	hypothetical_protein		0	27	3	21	0.0971909	1
OG0006899	hypothetical_protein		0	27	3	21	0.0971909	1
OG0006891	hypothetical_protein		0	27	3	21	0.0971909	1
OG0007072	hypothetical_protein		0	27	3	21	0.0971909	1
OG0007142	hypothetical_protein		0	27	3	21	0.0971909	1
OG0006888	hypothetical_protein		0	27	3	21	0.0971909	1
OG0006806	Type_VI_secretion_lipoprotein		0	27	3	21	0.0971909	1
OG0007079	hypothetical_protein		0	27	3	21	0.0971909	1
OG0006789	Bacteriocin_class_II_with_double-glycine_leader_peptide		0	27	3	21	0.0971909	1
OG0006851	Flagellar_basal-body_rod_protein_FlgC		0	27	3	21	0.0971909	1
OG0007111	Tyrosine_recombinase_XerD		0	27	3	21	0.0971909	1
OG0007023	hypothetical_protein		0	27	3	21	0.0971909	1
OG0006758	S-adenosylmethionine_decarboxylase_proenzyme_precursor		0	27	3	21	0.0971909	1
OG0007145	hypothetical_protein		0	27	3	21	0.0971909	1
OG0006847	hypothetical_protein		0	27	3	21	0.0971909	1
OG0005263	hypothetical_protein		0	27	3	21	0.0971909	1
OG0006994	hypothetical_protein		0	27	3	21	0.0971909	1
OG0006808	hypothetical_protein		0	27	3	21	0.0971909	1
OG0007070	hypothetical_protein		0	27	3	21	0.0971909	1
OG0007089	Enterobacterial_EspB_protein		0	27	3	21	0.0971909	1
OG0006810	hypothetical_protein		0	27	3	21	0.0971909	1
OG0006963	hypothetical_protein		0	27	3	21	0.0971909	1
OG0006841	ImpA_domain_protein		0	27	3	21	0.0971909	1
OG0007005	RNA-splicing_ligase_RtcB		0	27	3	21	0.0971909	1
OG0006948	hypothetical_protein		0	27	3	21	0.0971909	1
OG0006920	putative_PTS_system_transporter_subunits_IIBC		0	27	3	21	0.0971909	1
OG0007107	hypothetical_protein		0	27	3	21	0.0971909	1
OG0007134	hypothetical_protein		0	27	3	21	0.0971909	1
OG0006831	hypothetical_protein		0	27	3	21	0.0971909	1
OG0006771	DNA_replication_protein_DnaC		0	27	3	21	0.0971909	1
OG0007123	hypothetical_protein		0	27	3	21	0.0971909	1
OG0007038	Right_origin-binding_protein		0	27	3	21	0.0971909	1
OG0006450	hypothetical_protein		0	27	3	21	0.0971909	1
OG0007076	hypothetical_protein		0	27	3	21	0.0971909	1
OG0007062	Ribose_import_ATP-binding_protein_RbsA		0	27	3	21	0.0971909	1
OG0007120	hypothetical_protein		0	27	3	21	0.0971909	1
OG0006956	hypothetical_protein		0	27	3	21	0.0971909	1
OG0006835	hypothetical_protein		0	27	3	21	0.0971909	1
OG0006814	2-deoxyglucose-6-phosphate_phosphatase		0	27	3	21	0.0971909	1
OG0007011	hypothetical_protein		0	27	3	21	0.0971909	1
OG0006799	hypothetical_protein		0	27	3	21	0.0971909	1
OG0007083	Tir_chaperone		0	27	3	21	0.0971909	1
OG0007073	Yop_proteins_translocation_lipoprotein_J_precursor		0	27	3	21	0.0971909	1
OG0007091	Type_III_secretion_needle_MxiH_like_protein		0	27	3	21	0.0971909	1
OG0006829	hypothetical_protein		0	27	3	21	0.0971909	1
OG0007090	Type_III_secretion_system_regulator_(LcrR)		0	27	3	21	0.0971909	1
OG0006984	RecBCD_enzyme_subunit_RecB		0	27	3	21	0.0971909	1
OG0007065	H-NS_histone_family_protein		0	27	3	21	0.0971909	1
OG0006809	Sodium/proline_symporter		0	27	3	21	0.0971909	1
OG0007075	SepZ		0	27	3	21	0.0971909	1
OG0006973	hypothetical_protein		0	27	3	21	0.0971909	1
OG0006802	Ribosomal_protein_S12_methylthiotransferase_accessory_factor_YcaO		0	27	3	21	0.0971909	1
OG0006815	Xylulose_kinase		0	27	3	21	0.0971909	1
OG0007119	hypothetical_protein		0	27	3	21	0.0971909	1
OG0006431	hypothetical_protein		0	27	3	21	0.0971909	1
OG0007126	Response_regulator_receiver_domain_protein		0	27	3	21	0.0971909	1
OG0006974	hypothetical_protein		0	27	3	21	0.0971909	1
OG0006778	Lipopolysaccharide_core_biosynthesis_protein_RfaG		0	27	3	21	0.0971909	1
OG0006907	hypothetical_protein		0	27	3	21	0.0971909	1
OG0006599	Yop_proteins_translocation_protein_U		0	27	3	21	0.0971909	1
OG0006768	hypothetical_protein		0	27	3	21	0.0971909	1
OG0007087	Secreted_effector_protein_SseB		0	27	3	21	0.0971909	1
OG0007071	Chaperone_protein_SicA		0	27	3	21	0.0971909	1
OG0006832	hypothetical_protein		0	27	3	21	0.0971909	1
OG0006840	hypothetical_protein		0	27	3	21	0.0971909	1
OG0006957	hypothetical_protein		0	27	3	21	0.0971909	1
OG0006817	Maltose_regulon_regulatory_protein_MalI		0	27	3	21	0.0971909	1
OG0007114	hypothetical_protein		0	27	3	21	0.0971909	1
OG0007039	hypothetical_protein		0	27	3	21	0.0971909	1
OG0006795	Bifunctional_protein_Aas		0	27	3	21	0.0971909	1
OG0007007	hypothetical_protein		0	27	3	21	0.0971909	1
OG0006823	Elongation_factor_P--(R)-beta-lysine_ligase		0	27	3	21	0.0971909	1
OG0006785	Attachment_invasion_locus_protein_precursor		0	27	3	21	0.0971909	1
OG0006816	Mannitol_2-dehydrogenase		0	27	3	21	0.0971909	1
OG0006790	hypothetical_protein		0	27	3	21	0.0971909	1
OG0006791	hypothetical_protein		0	27	3	21	0.0971909	1
OG0006867	hypothetical_protein		0	27	3	21	0.0971909	1
OG0006861	hypothetical_protein		0	27	3	21	0.0971909	1
OG0006863	hypothetical_protein		0	27	3	21	0.0971909	1
OG0007132	hypothetical_protein		0	27	3	21	0.0971909	1
OG0006978	Enterobacteria_AfaD_invasin_protein		0	27	3	21	0.0971909	1
OG0006412	site-specific_tyrosine_recombinase_XerC		0	27	3	21	0.0971909	1
OG0007027	Chaperone_protein_ClpB		0	27	3	21	0.0971909	1
OG0006931	Carbamoyl-phosphate_synthase_large_chain		0	27	3	21	0.0971909	1
OG0007135	hypothetical_protein		0	27	3	21	0.0971909	1
OG0006947	hypothetical_protein		0	27	3	21	0.0971909	1
OG0007143	hypothetical_protein		0	27	3	21	0.0971909	1
OG0006800	hypothetical_protein		0	27	3	21	0.0971909	1
OG0006813	hypothetical_protein		0	27	3	21	0.0971909	1
OG0005806	hypothetical_protein		0	27	3	21	0.0971909	1
OG0006958	Glycine_dehydrogenase_(decarboxylating)		0	27	3	21	0.0971909	1
OG0006980	F1845_fimbrial_protein_precursor		0	27	3	21	0.0971909	1
OG0006818	Ribitol_2-dehydrogenase		0	27	3	21	0.0971909	1
OG0006779	Lipopolysaccharide_core_heptosyltransferase_RfaQ		0	27	3	21	0.0971909	1
OG0007110	TDP-fucosamine_acetyltransferase		0	27	3	21	0.0971909	1
OG0007136	hypothetical_protein		0	27	3	21	0.0971909	1
OG0006811	hypothetical_protein		0	27	3	21	0.0971909	1
OG0006188	hypothetical_protein		0	27	3	21	0.0971909	1
OG0006405	hypothetical_protein		0	27	3	21	0.0971909	1
OG0006887	hypothetical_protein		0	27	3	21	0.0971909	1
OG0006952	hypothetical_protein		0	27	3	21	0.0971909	1
OG0007115	Antitoxin_HigA		0	27	3	21	0.0971909	1
OG0006493	hypothetical_protein		0	27	3	21	0.0971909	1
OG0005902	hypothetical_protein		0	27	3	21	0.0971909	1
OG0006966	hypothetical_protein		0	27	3	21	0.0971909	1
OG0006837	Periplasmic_oligopeptide-binding_protein_precursor		0	27	3	21	0.0971909	1
OG0006824	hypothetical_protein		0	27	3	21	0.0971909	1
OG0006895	hypothetical_protein		0	27	3	21	0.0971909	1
OG0006901	Major_Facilitator_Superfamily_protein		0	27	3	21	0.0971909	1
OG0006906	hypothetical_protein		0	27	3	21	0.0971909	1
OG0007074	Type_III_secretion_needle_MxiH_like_protein		0	27	3	21	0.0971909	1
OG0007092	hypothetical_protein		0	27	3	21	0.0971909	1
OG0007064	Cysteine_protease-like_VirA		0	27	3	21	0.0971909	1
OG0007122	hypothetical_protein		0	27	3	21	0.0971909	1
OG0007124	hypothetical_protein		0	27	3	21	0.0971909	1
OG0007103	hypothetical_protein		0	27	3	21	0.0971909	1
OG0006992	hypothetical_protein		0	27	3	21	0.0971909	1
OG0007106	Transposon_Tn7_transposition_protein_TnsE		0	27	3	21	0.0971909	1
OG0007085	hypothetical_protein		0	27	3	21	0.0971909	1
OG0007081	IpaB/EvcA_family_protein		0	27	3	21	0.0971909	1
OG0007102	hypothetical_protein		0	27	3	21	0.0971909	1
OG0007109	hypothetical_protein		0	27	3	21	0.0971909	1
OG0006784	hypothetical_protein		0	27	3	21	0.0971909	1
OG0006911	Tunicamycin_resistance_protein		0	27	3	21	0.0971909	1
OG0006953	hypothetical_protein		0	27	3	21	0.0971909	1
OG0007067	hypothetical_protein		0	27	3	21	0.0971909	1
OG0007068	hypothetical_protein		0	27	3	21	0.0971909	1
OG0006226	hypothetical_protein		0	27	3	21	0.0971909	1
OG0006793	Argininosuccinate_lyase		0	27	3	21	0.0971909	1
OG0006842	Bacteriophage_lambda_tail_assembly_protein_I		0	27	3	21	0.0971909	1
OG0006754	Glyceraldehyde-3-phosphate_dehydrogenase		0	27	3	21	0.0971909	1
OG0006765	SoxR_reducing_system_protein_RseC		0	27	3	21	0.0971909	1
OG0006838	hypothetical_protein		0	27	3	21	0.0971909	1
OG0006035	Type_II_secretion_system_protein_D_precursor		0	27	3	21	0.0971909	1
OG0007069	flagellar_biosynthesis_protein_FliR		0	27	3	21	0.0971909	1
OG0007144	Microcin_H47_precursor		0	27	3	21	0.0971909	1
OG0006903	Methionyl-tRNA_formyltransferase		0	27	3	21	0.0971909	1
OG0006979	hypothetical_protein		0	27	3	21	0.0971909	1
OG0007086	HrpJ-like_domain_protein		0	27	3	21	0.0971909	1
OG0006822	hypothetical_protein		0	27	3	21	0.0971909	1
OG0007040	hypothetical_protein		0	27	3	21	0.0971909	1
OG0007033	PsiA_protein		0	27	3	21	0.0971909	1
OG0006812	hypothetical_protein		0	27	3	21	0.0971909	1
OG0007198	AvrPphF-ORF-2		0	27	3	21	0.0971909	1
OG0006825	hypothetical_protein		0	27	3	21	0.0971909	1
OG0007128	hypothetical_protein		0	27	3	21	0.0971909	1
OG0006805	hypothetical_protein		0	27	3	21	0.0971909	1
OG0006776	hypothetical_protein		0	27	3	21	0.0971909	1
OG0007127	hypothetical_protein		0	27	3	21	0.0971909	1
OG0007077	hypothetical_protein		0	27	3	21	0.0971909	1
OG0006769	hypothetical_protein		0	27	3	21	0.0971909	1
OG0006827	hypothetical_protein		0	27	3	21	0.0971909	1
OG0006955	hypothetical_protein		0	27	3	21	0.0971909	1
OG0005903	hypothetical_protein		0	27	3	21	0.0971909	1
OG0006807	hypothetical_protein		0	27	3	21	0.0971909	1
OG0006868	hypothetical_protein		0	27	3	21	0.0971909	1
OG0006989	hypothetical_protein		0	27	3	21	0.0971909	1
OG0007137	hypothetical_protein		0	27	3	21	0.0971909	1
OG0006905	Transposase_DDE_domain_protein		0	27	3	21	0.0971909	1
OG0007082	Translocated_intimin_receptor_Tir		0	27	3	21	0.0971909	1
OG0006898	Vitamin_B12_import_system_permease_protein_BtuC		0	27	3	21	0.0971909	1
OG0006988	hypothetical_protein		0	27	3	21	0.0971909	1
OG0007096	EspF_protein_repeat_protein		0	27	3	21	0.0971909	1
OG0007108	hypothetical_protein		0	27	3	21	0.0971909	1
OG0007080	hypothetical_protein		0	27	3	21	0.0971909	1
OG0006834	hypothetical_protein		0	27	3	21	0.0971909	1
OG0006763	hypothetical_protein		0	27	3	21	0.0971909	1
OG0007078	type_III_secretion_system_protein_SsaQ		0	27	3	21	0.0971909	1
OG0007056	hypothetical_protein		0	27	3	21	0.0971909	1
OG0006910	hypothetical_protein		0	27	3	21	0.0971909	1
OG0005597	Transcriptional_regulator_AcuR		6	21	1	23	0.103411	1
OG0005760	hypothetical_protein		6	21	1	23	0.103411	1
OG0005769	hypothetical_protein		6	21	1	23	0.103411	1
OG0005718	hypothetical_protein		6	21	1	23	0.103411	1
OG0005758	hypothetical_protein		6	21	1	23	0.103411	1
OG0005598	Replicative_DNA_helicase		6	21	1	23	0.103411	1
OG0003690	L-fuculose_phosphate_aldolase		21	6	23	1	0.103411	1
OG0005157	CRISPR-associated_endonuclease_Cas6/Csy4		9	18	3	21	0.10537	1
OG0005042	PTS_system_mannitol-specific_EIICBA_component		9	18	3	21	0.10537	1
OG0005043	Sorbitol_operon_regulator		9	18	3	21	0.10537	1
OG0005137	hypothetical_protein		9	18	3	21	0.10537	1
OG0005038	Bacteriophage_replication_protein_O		9	18	3	21	0.10537	1
OG0005154	CRISPR-associated_protein_Csy1		9	18	3	21	0.10537	1
OG0005153	CRISPR-associated_nuclease/helicase_Cas3_subtype_I-F/YPEST		9	18	3	21	0.10537	1
OG0005155	CRISPR-associated_protein_Csy2		9	18	3	21	0.10537	1
OG0005156	CRISPR-associated_protein_Csy3		9	18	3	21	0.10537	1
OG0005143	recombination_protein_F		9	18	3	21	0.10537	1
OG0005152	CRISPR-associated_endonuclease_Cas1		9	18	3	21	0.10537	1
OG0003801	D-allose_transport_system_permease_protein_AlsC		23	4	15	9	0.106551	1
OG0003790	HTH-type_transcriptional_regulator_DmlR		23	4	15	9	0.106551	1
OG0003776	Putative_type_II_secretion_system_protein_D_precursor		23	4	15	9	0.106551	1
OG0003777	Putative_type_II_secretion_system_protein_I_precursor		23	4	15	9	0.106551	1
OG0004946	hypothetical_protein		4	23	9	15	0.106551	1
OG0004997	Lipoprotein_PrgK_precursor		4	23	9	15	0.106551	1
OG0004944	hypothetical_protein		4	23	9	15	0.106551	1
OG0006741	EIICB-Glc		4	23	0	24	0.112749	1
OG0006724	hypothetical_protein		4	23	0	24	0.112749	1
OG0006701	hypothetical_protein		4	23	0	24	0.112749	1
OG0006732	hypothetical_protein		4	23	0	24	0.112749	1
OG0006717	hypothetical_protein		4	23	0	24	0.112749	1
OG0006713	hypothetical_protein		4	23	0	24	0.112749	1
OG0006737	D-galactarate_dehydratase		4	23	0	24	0.112749	1
OG0006366	hypothetical_protein		4	23	0	24	0.112749	1
OG0006742	Purine_nucleotide_synthesis_repressor		4	23	0	24	0.112749	1
OG0006700	Lipopolysaccharide_core_biosynthesis_protein_RfaG		4	23	0	24	0.112749	1
OG0006727	hypothetical_protein		4	23	0	24	0.112749	1
OG0006726	hypothetical_protein		4	23	0	24	0.112749	1
OG0006730	DNA_adenine_methylase		4	23	0	24	0.112749	1
OG0006736	4-hydroxythreonine-4-phosphate_dehydrogenase_2		4	23	0	24	0.112749	1
OG0006680	hypothetical_protein		4	23	0	24	0.112749	1
OG0006734	hypothetical_protein		4	23	0	24	0.112749	1
OG0006690	Galactose_transporter		4	23	0	24	0.112749	1
OG0006705	hypothetical_protein		4	23	0	24	0.112749	1
OG0006683	hypothetical_protein		4	23	0	24	0.112749	1
OG0006704	hypothetical_protein		4	23	0	24	0.112749	1
OG0006706	hypothetical_protein		4	23	0	24	0.112749	1
OG0006735	putative_sulfoacetate_transporter_SauU		4	23	0	24	0.112749	1
OG0006682	UDP-Gal:alpha-D-GlcNAc-diphosphoundecaprenol_beta-1,4-galactosyltransferase		4	23	0	24	0.112749	1
OG0006692	hypothetical_protein		4	23	0	24	0.112749	1
OG0006681	hypothetical_protein		4	23	0	24	0.112749	1
OG0006725	hypothetical_protein		4	23	0	24	0.112749	1
OG0006738	hypothetical_protein		4	23	0	24	0.112749	1
OG0006722	hypothetical_protein		4	23	0	24	0.112749	1
OG0006707	hypothetical_protein		4	23	0	24	0.112749	1
OG0006696	hypothetical_protein		4	23	0	24	0.112749	1
OG0006728	hypothetical_protein		4	23	0	24	0.112749	1
OG0005968	Glutamate_synthase_[NADPH]_large_chain_precursor		4	23	0	24	0.112749	1
OG0006684	hypothetical_protein		4	23	0	24	0.112749	1
OG0006723	VRR-NUC_domain_protein		4	23	0	24	0.112749	1
OG0006695	hypothetical_protein		4	23	0	24	0.112749	1
OG0006740	hypothetical_protein		4	23	0	24	0.112749	1
OG0006743	MATE_family_multidrug_exporter		4	23	0	24	0.112749	1
OG0006719	hypothetical_protein		4	23	0	24	0.112749	1
OG0006731	hypothetical_protein		4	23	0	24	0.112749	1
OG0006691	Galactoside_O-acetyltransferase		4	23	0	24	0.112749	1
OG0006745	Lysine-arginine-ornithine-binding_periplasmic_protein_precursor		4	23	0	24	0.112749	1
OG0006703	hypothetical_protein		4	23	0	24	0.112749	1
OG0006699	hypothetical_protein		4	23	0	24	0.112749	1
OG0006694	hypothetical_protein		4	23	0	24	0.112749	1
OG0006720	hypothetical_protein		4	23	0	24	0.112749	1
OG0006718	hypothetical_protein		4	23	0	24	0.112749	1
OG0006693	hypothetical_protein		4	23	0	24	0.112749	1
OG0006714	hypothetical_protein		4	23	0	24	0.112749	1
OG0006697	hypothetical_protein		4	23	0	24	0.112749	1
OG0006721	polynucleotide_kinase		4	23	0	24	0.112749	1
OG0006702	Arylsulfatase_precursor		4	23	0	24	0.112749	1
OG0006729	hypothetical_protein		4	23	0	24	0.112749	1
OG0006698	hypothetical_protein		4	23	0	24	0.112749	1
OG0006739	hypothetical_protein		4	23	0	24	0.112749	1
OG0003532	HTH-type_transcriptional_regulator_McbR		23	4	24	0	0.112749	1
OG0003592	putative_two-component-system_connector_protein_AriR		23	4	24	0	0.112749	1
OG0003842	Putative_type_II_secretion_system_protein_C		22	5	14	10	0.12254	1
OG0000188	hypothetical_protein		22	5	14	10	0.12254	1
OG0004391	Toxin_RelE2		5	22	10	14	0.12254	1
OG0004363	Inner_membrane_protein_YeeR		5	22	10	14	0.12254	1
OG0004789	hypothetical_protein		5	22	10	14	0.12254	1
OG0004827	DNA-binding_protein_H-NS		5	22	10	14	0.12254	1
OG0003819	Inner_membrane_protein_YnbA		17	10	20	4	0.126921	1
OG0003791	Phospholipase_YtpA		17	10	20	4	0.126921	1
OG0004905	Macrolide_export_ATP-binding/permease_protein_MacB		10	17	4	20	0.126921	1
OG0004907	Lipoprotein-releasing_system_ATP-binding_protein_LolD		10	17	4	20	0.126921	1
OG0004853	Response_regulator_inhibitor_for_tor_operon		10	17	4	20	0.126921	1
OG0004847	hypothetical_protein		10	17	4	20	0.126921	1
OG0004930	hypothetical_protein		10	17	4	20	0.126921	1
OG0004935	hypothetical_protein		10	17	4	20	0.126921	1
OG0004908	Thiol-disulfide_oxidoreductase_ResA		10	17	4	20	0.126921	1
OG0004906	Macrolide_export_ATP-binding/permease_protein_MacB		10	17	4	20	0.126921	1
OG0004903	Sigma-70,_region_4		10	17	4	20	0.126921	1
OG0004902	Na(+)-translocating_NADH-quinone_reductase_subunit_C		10	17	4	20	0.126921	1
OG0004919	Sucrose_porin_precursor		10	17	4	20	0.126921	1
OG0004920	Negative_regulator_of_SacY_activity		10	17	4	20	0.126921	1
OG0004904	YHS_domain_protein		10	17	4	20	0.126921	1
OG0004739	Ferrous_iron_permease_EfeU_precursor		10	17	4	20	0.126921	1
OG0003684	putative_HTH-type_transcriptional_regulator_YbaQ		25	2	18	6	0.12698	1
OG0000177	Glutamate_decarboxylase_beta		25	2	18	6	0.12698	1
OG0005359	Fumarate_hydratase_class_I,_aerobic		2	25	6	18	0.12698	1
OG0005508	Inner_membrane_protein_YdcO		2	25	6	18	0.12698	1
OG0005481	hypothetical_protein		2	25	6	18	0.12698	1
OG0005495	Cytosol_aminopeptidase		2	25	6	18	0.12698	1
OG0005286	hypothetical_protein		2	25	6	18	0.12698	1
OG0005516	hypothetical_protein		2	25	6	18	0.12698	1
OG0005382	Invasion_protein_InvA		2	25	6	18	0.12698	1
OG0005557	UDP-glucose_4-epimerase		2	25	6	18	0.12698	1
OG0005383	putative_ATP_synthase_SpaL		2	25	6	18	0.12698	1
OG0004526	hypothetical_protein		12	15	5	19	0.135735	1
OG0004548	hypothetical_protein		12	15	5	19	0.135735	1
OG0004274	putative_glycosyl_transferase		12	15	5	19	0.135735	1
OG0004663	hypothetical_protein		12	15	5	19	0.135735	1
OG0004621	hypothetical_protein		12	15	5	19	0.135735	1
OG0004649	hypothetical_protein		12	15	5	19	0.135735	1
OG0003701	hypothetical_protein		21	6	13	11	0.135735	1
OG0003866	hypothetical_protein		21	6	13	11	0.135735	1
OG0003879	Invasin		21	6	13	11	0.135735	1
OG0003757	Host-nuclease_inhibitor_protein_Gam		15	12	19	5	0.135735	1
OG0003756	hypothetical_protein		15	12	19	5	0.135735	1
OG0004627	Primary_amine_oxidase_precursor		6	21	11	13	0.135735	1
OG0004628	Transcriptional_repressor_PaaX		6	21	11	13	0.135735	1
OG0004392	hypothetical_protein		6	21	11	13	0.135735	1
OG0004615	LysR_substrate_binding_domain_protein		6	21	11	13	0.135735	1
OG0004560	Formaldehyde_dismutase		6	21	11	13	0.135735	1
OG0004635	putative_fimbrial-like_protein_ElfG_precursor		6	21	11	13	0.135735	1
OG0004629	2,3,4,5-tetrahydropyridine-2,6-dicarboxylate_N-acetyltransferase		6	21	11	13	0.135735	1
OG0004634	Type-1A_pilin		6	21	11	13	0.135735	1
OG0004626	Phenylacetaldehyde_dehydrogenase		6	21	11	13	0.135735	1
OG0004619	hypothetical_protein		6	21	11	13	0.135735	1
OG0004618	hypothetical_protein		6	21	11	13	0.135735	1
OG0004611	Sugar_efflux_transporter_A		6	21	11	13	0.135735	1
OG0004683	Phosphoenolpyruvate-protein_phosphotransferase		11	16	5	19	0.145298	1
OG0004685	Malate-2H(+)/Na(+)-lactate_antiporter		11	16	5	19	0.145298	1
OG0004666	Catabolite_repressor/activator		11	16	5	19	0.145298	1
OG0000025	hypothetical_protein		16	11	19	5	0.145298	1
OG0004409	Phage_terminase,_small_subunit		13	14	6	18	0.146301	1
OG0005473	D-allose_transport_system_permease_protein_AlsC		7	20	2	22	0.146505	1
OG0005408	Putative_regulator_of_ribonuclease_activity		7	20	2	22	0.146505	1
OG0005418	Major_exported_protein		7	20	2	22	0.146505	1
OG0005232	hypothetical_protein		7	20	2	22	0.146505	1
OG0005341	hypothetical_protein		7	20	2	22	0.146505	1
OG0005388	hypothetical_protein		7	20	2	22	0.146505	1
OG0004499	replication_protein		7	20	2	22	0.146505	1
OG0005349	SPFH_domain_/_Band_7_family_protein		7	20	2	22	0.146505	1
OG0005471	hypothetical_protein		7	20	2	22	0.146505	1
OG0005475	hypothetical_protein		7	20	2	22	0.146505	1
OG0005416	1-deoxy-D-xylulose-5-phosphate_synthase		7	20	2	22	0.146505	1
OG0000015	Transposase		20	7	22	2	0.146505	1
OG0004444	Fructose-1,6-bisphosphatase_2_class_2		14	13	7	17	0.1544	1
OG0003953	2,3-dihydroxyphenylpropionate/2,_3-dihydroxicinnamic_acid_1,2-dioxygenase		13	14	17	7	0.1544	1
OG0004000	Fructose-1,6-bisphosphatase_2_class_2		13	14	17	7	0.1544	1
OG0000042	hypothetical_protein		13	14	17	7	0.1544	1
OG0003956	4-hydroxy-2-oxovalerate_aldolase		13	14	17	7	0.1544	1
OG0003955	2-keto-4-pentenoate_hydratase		13	14	17	7	0.1544	1
OG0003952	3-(3-hydroxy-phenyl)propionate/3-hydroxycinnamic_acid_hydroxylase		13	14	17	7	0.1544	1
OG0003995	HTH-type_transcriptional_regulator_YiaJ		13	14	17	7	0.1544	1
OG0003954	2-hydroxy-6-oxononadienedioate/2-hydroxy-6-_oxononatrienedioate_hydrolase		13	14	17	7	0.1544	1
OG0003957	4-hydroxybenzoate_transporter_PcaK		13	14	17	7	0.1544	1
OG0003880	putative_ABC_transporter_ATP-binding_protein		20	7	13	11	0.156333	1
OG0003747	Colicin_I_receptor_precursor		20	7	13	11	0.156333	1
OG0003906	putative_ABC_transporter_permease_protein		20	7	13	11	0.156333	1
OG0000211	Trifunctional_nucleotide_phosphoesterase_protein_YfkN_precursor		20	7	13	11	0.156333	1
OG0003907	hypothetical_protein		20	7	13	11	0.156333	1
OG0003908	Nicotinate-nucleotide_pyrophosphorylase_[carboxylating]		20	7	13	11	0.156333	1
OG0003633	hypothetical_protein		20	7	13	11	0.156333	1
OG0003897	hypothetical_protein		20	7	13	11	0.156333	1
OG0003905	iron-dicitrate_transporter_substrate-binding_subunit		20	7	13	11	0.156333	1
OG0004564	hypothetical_protein		7	20	11	13	0.156333	1
OG0004329	Putative_phosphoethanolamine_transferase_YbiP		7	20	11	13	0.156333	1
OG0004507	Inner_membrane_protein_YidI		7	20	11	13	0.156333	1
OG0003696	Sialic_acid_TRAP_transporter_permease_protein_SiaT		24	3	17	7	0.159765	1
OG0003657	Poly-beta-1,6-N-acetyl-D-glucosamine_synthase		24	3	17	7	0.159765	1
OG0003695	C4-dicarboxylate-binding_periplasmic_protein_precursor		24	3	17	7	0.159765	1
OG0003697	2,3-diketo-L-gulonate_TRAP_transporter_small_permease_protein_YiaM		24	3	17	7	0.159765	1
OG0000061	hypothetical_protein		24	3	17	7	0.159765	1
OG0003753	hypothetical_protein		24	3	17	7	0.159765	1
OG0003735	Putative_binding_protein_YgiS_precursor		24	3	17	7	0.159765	1
OG0005265	hypothetical_protein		3	24	7	17	0.159765	1
OG0005252	hypothetical_protein		3	24	7	17	0.159765	1
OG0005224	hypothetical_protein		3	24	7	17	0.159765	1
OG0004551	hypothetical_protein		3	24	7	17	0.159765	1
OG0005289	HflC_protein		3	24	7	17	0.159765	1
OG0005225	Relaxase/mobilization_nuclease_domain_protein		3	24	7	17	0.159765	1
OG0005290	putative_nucleotidyltransferase		3	24	7	17	0.159765	1
OG0004294	hypothetical_protein		15	12	8	16	0.160168	1
OG0004237	Sialic_acid-binding_periplasmic_protein_SiaP_precursor		15	12	8	16	0.160168	1
OG0004342	hypothetical_protein		15	12	8	16	0.160168	1
OG0004341	hypothetical_protein		15	12	8	16	0.160168	1
OG0004238	Sialic_acid_TRAP_transporter_permease_protein_SiaT		15	12	8	16	0.160168	1
OG0004090	TonB-dependent_Receptor_Plug_Domain_protein		12	15	16	8	0.160168	1
OG0003998	Inner_membrane_ABC_transporter_ATP-binding_protein_YddA		12	15	16	8	0.160168	1
OG0003985	Toxin_CcdB		19	8	12	12	0.161421	1
OG0003923	Hexuronate_transporter		19	8	12	12	0.161421	1
OG0003981	hypothetical_protein		19	8	12	12	0.161421	1
OG0004473	Glucitol_operon_repressor		8	19	12	12	0.161421	1
OG0004426	Deoxyribonucleoside_regulator		8	19	12	12	0.161421	1
OG0004472	Transcriptional_regulator_KdgR		8	19	12	12	0.161421	1
OG0004471	Gnt-II_system_L-idonate_transporter		8	19	12	12	0.161421	1
OG0004474	Ribulose-phosphate_3-epimerase		8	19	12	12	0.161421	1
OG0003934	Transposase_IS116/IS110/IS902_family_protein		8	19	12	12	0.161421	1
OG0004345	Dihydroxy-acid_dehydratase		8	19	12	12	0.161421	1
OG0004404	hypothetical_protein		8	19	12	12	0.161421	1
OG0004475	Putative_sgc_region_protein_SgcQ		8	19	12	12	0.161421	1
OG0004456	Internalin-J_precursor		8	19	12	12	0.161421	1
OG0000519	Phage-related_baseplate_assembly_protein		16	11	9	15	0.163707	1
OG0004249	ImpA_domain_protein		16	11	9	15	0.163707	1
OG0004077	Multidrug_resistance_protein_MexB		18	9	11	13	0.164322	1
OG0004061	hypothetical_protein		18	9	11	13	0.164322	1
OG0003836	Antitoxin_YafN		18	9	11	13	0.164322	1
OG0004076	Multidrug_resistance_protein_MexA_precursor		18	9	11	13	0.164322	1
OG0003982	Ribose_import_ATP-binding_protein_RbsA		18	9	11	13	0.164322	1
OG0004023	hypothetical_protein		18	9	11	13	0.164322	1
OG0004075	putative_HTH-type_transcriptional_regulator_YfiR		18	9	11	13	0.164322	1
OG0004073	D-ribose-binding_periplasmic_protein_precursor		18	9	11	13	0.164322	1
OG0004078	putative_efflux_pump_outer_membrane_protein_TtgC_precursor		18	9	11	13	0.164322	1
OG0004063	Succinyl-CoA_ligase_[ADP-forming]_subunit_beta		18	9	11	13	0.164322	1
OG0003983	putative_multidrug_resistance_protein_EmrK		18	9	11	13	0.164322	1
OG0004074	Glucitol_operon_repressor		18	9	11	13	0.164322	1
OG0004079	Bicyclomycin_resistance_protein		18	9	11	13	0.164322	1
OG0004072	Ribose_transport_system_permease_protein_RbsC		18	9	11	13	0.164322	1
OG0003809	hypothetical_protein		18	9	11	13	0.164322	1
OG0003984	Multidrug_export_protein_EmrB		18	9	11	13	0.164322	1
OG0004307	Antitoxin_HicB		9	18	13	11	0.164322	1
OG0003931	Ascorbate-specific_phosphotransferase_enzyme_IIA_component		9	18	13	11	0.164322	1
OG0004382	LexA-regulated_protein_TisB		9	18	13	11	0.164322	1
OG0003672	Inner_membrane_symporter_YihP		9	18	13	11	0.164322	1
OG0004397	ASCH_domain_protein		9	18	13	11	0.164322	1
OG0004270	Alpha-xylosidase		9	18	13	11	0.164322	1
OG0003717	hypothetical_protein		17	10	10	14	0.165082	1
OG0004167	Fic/DOC_family_protein		17	10	10	14	0.165082	1
OG0004151	Proline/betaine_transporter		17	10	10	14	0.165082	1
OG0004150	Inner_membrane_metabolite_transport_protein_YgcS		17	10	10	14	0.165082	1
OG0004109	hypothetical_protein		17	10	10	14	0.165082	1
OG0003852	Outer_membrane_protein_IcsA_autotransporter_precursor		10	17	14	10	0.165082	1
OG0004144	hypothetical_protein		10	17	14	10	0.165082	1
OG0003624	Type_II_secretion_system_protein_H_precursor		26	1	20	4	0.174596	1
OG0003643	Acetate_CoA-transferase_subunit_alpha		26	1	20	4	0.174596	1
OG0003655	Type_II_secretion_system_protein_D_precursor		26	1	20	4	0.174596	1
OG0003656	Bacterial_type_II_secretion_system_protein_I/J		26	1	20	4	0.174596	1
OG0006165	hypothetical_protein		1	26	4	20	0.174596	1
OG0005895	Mannosylglycerate_hydrolase		1	26	4	20	0.174596	1
OG0006043	Glycerol_uptake_facilitator_protein		1	26	4	20	0.174596	1
OG0005989	hypothetical_protein		1	26	4	20	0.174596	1
OG0005890	hypothetical_protein		1	26	4	20	0.174596	1
OG0006046	RNA_2'-phosphotransferase		1	26	4	20	0.174596	1
OG0005984	UDP-galactopyranose_mutase		1	26	4	20	0.174596	1
OG0006033	hypothetical_protein		1	26	4	20	0.174596	1
OG0005991	hypothetical_protein		1	26	4	20	0.174596	1
OG0005998	Enterobactin_synthase_component_F		1	26	4	20	0.174596	1
OG0005657	hypothetical_protein		1	26	4	20	0.174596	1
OG0005987	hypothetical_protein		1	26	4	20	0.174596	1
OG0006223	hypothetical_protein		1	26	4	20	0.174596	1
OG0006153	Neopullulanase		1	26	4	20	0.174596	1
OG0006155	UDP-3-O-acylglucosamine_N-acyltransferase		1	26	4	20	0.174596	1
OG0006023	hypothetical_protein		1	26	4	20	0.174596	1
OG0005992	hypothetical_protein		1	26	4	20	0.174596	1
OG0005870	hypothetical_protein		1	26	4	20	0.174596	1
OG0006152	Amidohydrolase		1	26	4	20	0.174596	1
OG0005981	hypothetical_protein		1	26	4	20	0.174596	1
OG0005892	NIF3_(NGG1p_interacting_factor_3)		1	26	4	20	0.174596	1
OG0006225	hypothetical_protein		1	26	4	20	0.174596	1
OG0006102	hypothetical_protein		1	26	4	20	0.174596	1
OG0006228	hypothetical_protein		1	26	4	20	0.174596	1
OG0006164	hypothetical_protein		1	26	4	20	0.174596	1
OG0006213	Cystathionine_beta-lyase_PatB		1	26	4	20	0.174596	1
OG0005988	hypothetical_protein		1	26	4	20	0.174596	1
OG0006151	Putative_esterase		1	26	4	20	0.174596	1
OG0005993	hypothetical_protein		1	26	4	20	0.174596	1
OG0006156	hypothetical_protein		1	26	4	20	0.174596	1
OG0005793	hypothetical_protein		1	26	4	20	0.174596	1
OG0006163	hypothetical_protein		1	26	4	20	0.174596	1
OG0005775	hypothetical_protein		1	26	4	20	0.174596	1
OG0006130	hypothetical_protein		1	26	4	20	0.174596	1
OG0006158	Sugar-specific_transcriptional_regulator_TrmB		1	26	4	20	0.174596	1
OG0006180	hypothetical_protein		1	26	4	20	0.174596	1
OG0006159	hypothetical_protein		1	26	4	20	0.174596	1
OG0005693	hypothetical_protein		1	26	4	20	0.174596	1
OG0006154	hypothetical_protein		1	26	4	20	0.174596	1
OG0006145	hypothetical_protein		1	26	4	20	0.174596	1
OG0006011	Putative_multidrug_resistance_protein_MdtD		1	26	4	20	0.174596	1
OG0006002	Sorbitol_dehydrogenase		1	26	4	20	0.174596	1
OG0006157	sn-glycerol-3-phosphate_import_ATP-binding_protein_UgpC		1	26	4	20	0.174596	1
OG0006173	Nucleoside_permease_NupC		1	26	4	20	0.174596	1
OG0006013	IS66_Orf2_like_protein		1	26	4	20	0.174596	1
OG0005209	putative_fimbrial_chaperone_protein_ElfD_precursor		8	19	3	21	0.182004	1
OG0005237	hypothetical_protein		8	19	3	21	0.182004	1
OG0005210	hypothetical_protein		8	19	3	21	0.182004	1
OG0005211	hypothetical_protein		8	19	3	21	0.182004	1
OG0005235	Type-1_restriction_enzyme_R_protein		8	19	3	21	0.182004	1
OG0005192	hypothetical_protein		8	19	3	21	0.182004	1
OG0005018	hypothetical_protein		8	19	3	21	0.182004	1
OG0000343	Major_exported_protein		19	8	21	3	0.182004	1
OG0000384	YqaJ-like_viral_recombinase_domain_protein		19	8	21	3	0.182004	1
OG0003781	D-allose_kinase		23	4	16	8	0.186675	1
OG0003784	HTH-type_transcriptional_regulator_RpiR		23	4	16	8	0.186675	1
OG0003710	Ribose_import_ATP-binding_protein_RbsA		23	4	16	8	0.186675	1
OG0003782	D-allulose-6-phosphate_3-epimerase		23	4	16	8	0.186675	1
OG0003783	D-allose-binding_periplasmic_protein_precursor		23	4	16	8	0.186675	1
OG0001487	hypothetical_protein		23	4	16	8	0.186675	1
OG0005139	hypothetical_protein		4	23	8	16	0.186675	1
OG0004938	hypothetical_protein		4	23	8	16	0.186675	1
OG0005033	hypothetical_protein		4	23	8	16	0.186675	1
OG0005934	hypothetical_protein		5	22	1	23	0.195216	1
OG0005922	Oxygen_sensor_protein_DosP		5	22	1	23	0.195216	1
OG0005935	hypothetical_protein		5	22	1	23	0.195216	1
OG0005489	hypothetical_protein		5	22	1	23	0.195216	1
OG0005963	hypothetical_protein		5	22	1	23	0.195216	1
OG0005955	gpW		5	22	1	23	0.195216	1
OG0005959	hypothetical_protein		5	22	1	23	0.195216	1
OG0005944	conjugal_transfer_protein_TrbJ		5	22	1	23	0.195216	1
OG0005952	hypothetical_protein		5	22	1	23	0.195216	1
OG0005764	hypothetical_protein		5	22	1	23	0.195216	1
OG0005960	hypothetical_protein		5	22	1	23	0.195216	1
OG0005883	hypothetical_protein		5	22	1	23	0.195216	1
OG0005946	hypothetical_protein		5	22	1	23	0.195216	1
OG0005965	exonuclease_VIII		5	22	1	23	0.195216	1
OG0005765	conjugal_transfer_protein_TrbL		5	22	1	23	0.195216	1
OG0005943	hypothetical_protein		5	22	1	23	0.195216	1
OG0005933	hypothetical_protein		5	22	1	23	0.195216	1
OG0005802	integrase		5	22	1	23	0.195216	1
OG0005962	hypothetical_protein		5	22	1	23	0.195216	1
OG0005945	Relaxosome_protein		5	22	1	23	0.195216	1
OG0005954	hypothetical_protein		5	22	1	23	0.195216	1
OG0005953	Phage-related_baseplate_assembly_protein		5	22	1	23	0.195216	1
OG0005966	hypothetical_protein		5	22	1	23	0.195216	1
OG0005862	hypothetical_protein		5	22	1	23	0.195216	1
OG0005977	hypothetical_protein		5	22	1	23	0.195216	1
OG0005964	hypothetical_protein		5	22	1	23	0.195216	1
OG0005958	hypothetical_protein		5	22	1	23	0.195216	1
OG0005957	hypothetical_protein		5	22	1	23	0.195216	1
OG0005967	hypothetical_protein		5	22	1	23	0.195216	1
OG0005956	hypothetical_protein		5	22	1	23	0.195216	1
OG0005961	hypothetical_protein		5	22	1	23	0.195216	1
OG0000178	Lysozyme_RrrD		22	5	15	9	0.208575	1
OG0004638	putative_outer_membrane_usher_protein_ElfC_precursor		5	22	9	15	0.208575	1
OG0004738	putative_permease		5	22	9	15	0.208575	1
OG0004900	putative_HTH-type_transcriptional_regulator_YgaV		5	22	9	15	0.208575	1
OG0004527	hypothetical_protein		5	22	9	15	0.208575	1
OG0004855	hypothetical_protein		5	22	9	15	0.208575	1
OG0004899	HTH-type_transcriptional_regulator_DegA		5	22	9	15	0.208575	1
OG0004858	Chaperone_protein_FocC_precursor		5	22	9	15	0.208575	1
OG0004856	hypothetical_protein		5	22	9	15	0.208575	1
OG0004565	hypothetical_protein		5	22	9	15	0.208575	1
OG0004652	Lactose_permease		5	22	9	15	0.208575	1
OG0004857	putative_fimbrial-like_protein_ElfG_precursor		5	22	9	15	0.208575	1
OG0004664	hypothetical_protein		5	22	9	15	0.208575	1
OG0004859	Type-1_fimbrial_protein,_A_chain_precursor		5	22	9	15	0.208575	1
OG0004837	hypothetical_protein		9	18	4	20	0.21112	1
OG0005019	putative_sugar_epimerase_YhfK		9	18	4	20	0.21112	1
OG0004896	hypothetical_protein		9	18	4	20	0.21112	1
OG0004894	hypothetical_protein		9	18	4	20	0.21112	1
OG0004895	hypothetical_protein		9	18	4	20	0.21112	1
OG0005004	Glucose-1-phosphatase_precursor		9	18	4	20	0.21112	1
OG0005003	34_kDa_membrane_antigen_precursor		9	18	4	20	0.21112	1
OG0004918	Virulence_regulon_transcriptional_activator_VirF		9	18	4	20	0.21112	1
OG0004996	hypothetical_protein		9	18	4	20	0.21112	1
OG0005025	hypothetical_protein		9	18	4	20	0.21112	1
OG0004927	Integrase_core_domain_protein		9	18	4	20	0.21112	1
OG0004897	hypothetical_protein		9	18	4	20	0.21112	1
OG0003799	hypothetical_protein		18	9	20	4	0.21112	1
OG0003778	hypothetical_protein		18	9	20	4	0.21112	1
OG0003658	RecT_family_protein		18	9	20	4	0.21112	1
OG0003397	hypothetical_protein		27	0	22	2	0.216471	1
OG0003409	Biofilm_regulator_BssS		27	0	22	2	0.216471	1
OG0003410	hypothetical_protein		27	0	22	2	0.216471	1
OG0000586	putative_hydrolase_YxeP		27	0	22	2	0.216471	1
OG0003379	Isoaspartyl_dipeptidase		27	0	22	2	0.216471	1
OG0000094	hypothetical_protein		27	0	22	2	0.216471	1
OG0003508	Anti-adapter_protein_IraD		27	0	22	2	0.216471	1
OG0003423	Electron_transfer_flavoprotein_subunit_beta		27	0	22	2	0.216471	1
OG0000098	Antitoxin_HigA		27	0	22	2	0.216471	1
OG0003424	Electron_transfer_flavoprotein-ubiquinone_oxidoreductase		27	0	22	2	0.216471	1
OG0003509	RNA_2'-phosphotransferase		27	0	22	2	0.216471	1
OG0000010	Galactitol_permease_IIC_component		27	0	22	2	0.216471	1
OG0003416	hypothetical_protein		27	0	22	2	0.216471	1
OG0003405	Formate_acetyltransferase_1		27	0	22	2	0.216471	1
OG0003489	Glucitol_operon_repressor		27	0	22	2	0.216471	1
OG0003398	Outer_membrane_usher_protein_HtrE_precursor		27	0	22	2	0.216471	1
OG0003463	Regulatory_protein_YeiL		27	0	22	2	0.216471	1
OG0003510	Major_Facilitator_Superfamily_protein		27	0	22	2	0.216471	1
OG0000574	Multiple_stress_resistance_protein_BhsA_precursor		27	0	22	2	0.216471	1
OG0003267	Glucitol/sorbitol-specific_phosphotransferase_enzyme_IIB_component		27	0	22	2	0.216471	1
OG0003216	hypothetical_protein		27	0	22	2	0.216471	1
OG0003473	putative_inorganic_polyphosphate/ATP-NAD_kinase		27	0	22	2	0.216471	1
OG0003474	PTS_system_glucitol/sorbitol-specific_transporter_subunit_IIA		27	0	22	2	0.216471	1
OG0003413	dsDNA-mimic_protein		27	0	22	2	0.216471	1
OG0000028	small_toxic_polypeptide		27	0	22	2	0.216471	1
OG0003122	3_beta-hydroxysteroid_dehydrogenase/Delta_5-->4-isomerase		27	0	22	2	0.216471	1
OG0000494	Multidrug_resistance_protein_MdtF		27	0	22	2	0.216471	1
OG0003502	hypothetical_protein		27	0	22	2	0.216471	1
OG0003031	SdiA-regulated		27	0	22	2	0.216471	1
OG0007718	hypothetical_protein		0	27	2	22	0.216471	1
OG0007985	Glycerophosphoryl_diester_phosphodiesterase_precursor		0	27	2	22	0.216471	1
OG0007534	hypothetical_protein		0	27	2	22	0.216471	1
OG0007654	HTH-type_transcriptional_regulator_SgrR		0	27	2	22	0.216471	1
OG0007591	Intracellular_septation_protein		0	27	2	22	0.216471	1
OG0007502	Phage_tail_fiber_adhesin_Gp38		0	27	2	22	0.216471	1
OG0007899	hypothetical_protein		0	27	2	22	0.216471	1
OG0007972	Capsule_polysaccharide_biosynthesis_protein		0	27	2	22	0.216471	1
OG0007893	hypothetical_protein		0	27	2	22	0.216471	1
OG0007895	Recombinase		0	27	2	22	0.216471	1
OG0007960	hypothetical_protein		0	27	2	22	0.216471	1
OG0007574	hypothetical_protein		0	27	2	22	0.216471	1
OG0008105	hypothetical_protein		0	27	2	22	0.216471	1
OG0007850	hypothetical_protein		0	27	2	22	0.216471	1
OG0007667	Outer_membrane_protein_assembly_factor_BamA_precursor		0	27	2	22	0.216471	1
OG0007891	Nitrogen_assimilation_regulatory_protein		0	27	2	22	0.216471	1
OG0007510	hypothetical_protein		0	27	2	22	0.216471	1
OG0007589	hypothetical_protein		0	27	2	22	0.216471	1
OG0007705	hypothetical_protein		0	27	2	22	0.216471	1
OG0007487	Twitching_mobility_protein		0	27	2	22	0.216471	1
OG0007620	hypothetical_protein		0	27	2	22	0.216471	1
OG0007480	hypothetical_protein		0	27	2	22	0.216471	1
OG0007733	hypothetical_protein		0	27	2	22	0.216471	1
OG0007788	IncFII_RepA_protein_family_protein		0	27	2	22	0.216471	1
OG0007593	hypothetical_protein		0	27	2	22	0.216471	1
OG0007976	hypothetical_protein		0	27	2	22	0.216471	1
OG0007792	hypothetical_protein		0	27	2	22	0.216471	1
OG0007457	Dual-specificity_RNA_methyltransferase_RlmN		0	27	2	22	0.216471	1
OG0007701	Curved_DNA-binding_protein		0	27	2	22	0.216471	1
OG0007812	Pyocin_activator_protein_PrtN		0	27	2	22	0.216471	1
OG0007665	hypothetical_protein		0	27	2	22	0.216471	1
OG0008026	Anaerobic_dimethyl_sulfoxide_reductase_chain_B		0	27	2	22	0.216471	1
OG0007670	hypothetical_protein		0	27	2	22	0.216471	1
OG0007484	Toxin_co-regulated_pilus_biosynthesis_protein_Q		0	27	2	22	0.216471	1
OG0007964	hypothetical_protein		0	27	2	22	0.216471	1
OG0008063	hypothetical_protein		0	27	2	22	0.216471	1
OG0007476	hypothetical_protein		0	27	2	22	0.216471	1
OG0007779	DNA-binding_transcriptional_regulator_Nlp		0	27	2	22	0.216471	1
OG0007597	hypothetical_protein		0	27	2	22	0.216471	1
OG0007735	hypothetical_protein		0	27	2	22	0.216471	1
OG0007616	Hemin_import_ATP-binding_protein_HmuV		0	27	2	22	0.216471	1
OG0008034	EamA-like_transporter_family_protein		0	27	2	22	0.216471	1
OG0008012	hypothetical_protein		0	27	2	22	0.216471	1
OG0007696	2-keto-3-deoxy-L-fuconate_dehydrogenase		0	27	2	22	0.216471	1
OG0007871	H+/gluconate_symporter		0	27	2	22	0.216471	1
OG0007913	hypothetical_protein		0	27	2	22	0.216471	1
OG0007587	putative_acetyltransferase_YhhY		0	27	2	22	0.216471	1
OG0007465	Aspartate_racemase		0	27	2	22	0.216471	1
OG0007452	hypothetical_protein		0	27	2	22	0.216471	1
OG0007900	molybdenum_cofactor_biosynthesis_protein_A		0	27	2	22	0.216471	1
OG0007901	molybdenum_cofactor_biosynthesis_protein_A		0	27	2	22	0.216471	1
OG0007835	hypothetical_protein		0	27	2	22	0.216471	1
OG0007836	hypothetical_protein		0	27	2	22	0.216471	1
OG0007786	hypothetical_protein		0	27	2	22	0.216471	1
OG0007454	DsdX_permease		0	27	2	22	0.216471	1
OG0007513	hypothetical_protein		0	27	2	22	0.216471	1
OG0007971	Putative_epimerase_LsrE		0	27	2	22	0.216471	1
OG0007661	hypothetical_protein		0	27	2	22	0.216471	1
OG0007956	Long-chain-fatty-acid--CoA_ligase		0	27	2	22	0.216471	1
OG0007622	hypothetical_protein		0	27	2	22	0.216471	1
OG0007824	hypothetical_protein		0	27	2	22	0.216471	1
OG0007590	Lipopolysaccharide_heptosyltransferase_1		0	27	2	22	0.216471	1
OG0007897	Nucleoid_occlusion_protein		0	27	2	22	0.216471	1
OG0007870	Acetyl-CoA_acetyltransferase		0	27	2	22	0.216471	1
OG0007727	flagella_biosynthesis_regulator		0	27	2	22	0.216471	1
OG0006761	Carbon_starvation_protein_A		0	27	2	22	0.216471	1
OG0007969	hypothetical_protein		0	27	2	22	0.216471	1
OG0007726	hypothetical_protein		0	27	2	22	0.216471	1
OG0007624	hypothetical_protein		0	27	2	22	0.216471	1
OG0006643	hypothetical_protein		0	27	2	22	0.216471	1
OG0007980	hypothetical_protein		0	27	2	22	0.216471	1
OG0007702	hypothetical_protein		0	27	2	22	0.216471	1
OG0007474	hypothetical_protein		0	27	2	22	0.216471	1
OG0007536	hypothetical_protein		0	27	2	22	0.216471	1
OG0007467	Nucleoside_triphosphate_pyrophosphohydrolase		0	27	2	22	0.216471	1
OG0007736	hypothetical_protein		0	27	2	22	0.216471	1
OG0007442	HTH-type_transcriptional_regulator_LeuO		0	27	2	22	0.216471	1
OG0007495	Pyruvate-flavodoxin_oxidoreductase		0	27	2	22	0.216471	1
OG0008015	hypothetical_protein		0	27	2	22	0.216471	1
OG0007760	hypothetical_protein		0	27	2	22	0.216471	1
OG0007746	hypothetical_protein		0	27	2	22	0.216471	1
OG0007133	hypothetical_protein		0	27	2	22	0.216471	1
OG0007543	hypothetical_protein		0	27	2	22	0.216471	1
OG0007740	Aconitate_hydratase_1		0	27	2	22	0.216471	1
OG0007544	hypothetical_protein		0	27	2	22	0.216471	1
OG0007607	hypothetical_protein		0	27	2	22	0.216471	1
OG0008025	hypothetical_protein		0	27	2	22	0.216471	1
OG0007565	Magnesium_and_cobalt_efflux_protein_CorC		0	27	2	22	0.216471	1
OG0007446	hypothetical_protein		0	27	2	22	0.216471	1
OG0007894	hypothetical_protein		0	27	2	22	0.216471	1
OG0007445	Cytochrome_c-552_precursor		0	27	2	22	0.216471	1
OG0007097	Effector_protein_NleF		0	27	2	22	0.216471	1
OG0007460	hypothetical_protein		0	27	2	22	0.216471	1
OG0007662	hypothetical_protein		0	27	2	22	0.216471	1
OG0007889	hypothetical_protein		0	27	2	22	0.216471	1
OG0007965	hypothetical_protein		0	27	2	22	0.216471	1
OG0007892	hypothetical_protein		0	27	2	22	0.216471	1
OG0007922	Deoxyguanosinetriphosphate_triphosphohydrolase		0	27	2	22	0.216471	1
OG0007455	hypothetical_protein		0	27	2	22	0.216471	1
OG0008100	hypothetical_protein		0	27	2	22	0.216471	1
OG0007450	Periplasmic_dipeptide_transport_protein_precursor		0	27	2	22	0.216471	1
OG0007677	Penicillin_G_acylase_precursor		0	27	2	22	0.216471	1
OG0007758	hypothetical_protein		0	27	2	22	0.216471	1
OG0007906	hypothetical_protein		0	27	2	22	0.216471	1
OG0007905	hypothetical_protein		0	27	2	22	0.216471	1
OG0007762	UDP-glucose_4-epimerase		0	27	2	22	0.216471	1
OG0007903	hypothetical_protein		0	27	2	22	0.216471	1
OG0007697	DNA_repair_protein_RecO		0	27	2	22	0.216471	1
OG0008019	hypothetical_protein		0	27	2	22	0.216471	1
OG0008181	Lysozyme_RrrD		0	27	2	22	0.216471	1
OG0007986	L-rhamnonate_dehydratase		0	27	2	22	0.216471	1
OG0007673	hypothetical_protein		0	27	2	22	0.216471	1
OG0007672	tRNA_threonylcarbamoyladenosine_dehydratase		0	27	2	22	0.216471	1
OG0007475	PAAR_motif_protein		0	27	2	22	0.216471	1
OG0007825	hypothetical_protein		0	27	2	22	0.216471	1
OG0007716	hypothetical_protein		0	27	2	22	0.216471	1
OG0007643	DNA-damage-inducible_protein_F		0	27	2	22	0.216471	1
OG0007724	Ankyrin_repeat_protein		0	27	2	22	0.216471	1
OG0007865	hypothetical_protein		0	27	2	22	0.216471	1
OG0007433	hypothetical_protein		0	27	2	22	0.216471	1
OG0007664	hypothetical_protein		0	27	2	22	0.216471	1
OG0007703	hypothetical_protein		0	27	2	22	0.216471	1
OG0007020	Replication_protein		0	27	2	22	0.216471	1
OG0007978	6-phospho-beta-glucosidase_BglA		0	27	2	22	0.216471	1
OG0008021	hypothetical_protein		0	27	2	22	0.216471	1
OG0007723	hypothetical_protein		0	27	2	22	0.216471	1
OG0007015	hypothetical_protein		0	27	2	22	0.216471	1
OG0008062	Glycogen_synthase		0	27	2	22	0.216471	1
OG0007576	2,3-diketo-L-gulonate-binding_periplasmic_protein_YiaO_precursor		0	27	2	22	0.216471	1
OG0007747	Phosphomethylpyrimidine_synthase		0	27	2	22	0.216471	1
OG0007948	hypothetical_protein		0	27	2	22	0.216471	1
OG0007567	hypothetical_protein		0	27	2	22	0.216471	1
OG0007869	Hca_operon_transcriptional_activator		0	27	2	22	0.216471	1
OG0007563	hypothetical_protein		0	27	2	22	0.216471	1
OG0007834	hypothetical_protein		0	27	2	22	0.216471	1
OG0007890	L-seryl-tRNA(Sec)_selenium_transferase		0	27	2	22	0.216471	1
OG0007636	putative_protease_SohB		0	27	2	22	0.216471	1
OG0007935	hypothetical_protein		0	27	2	22	0.216471	1
OG0007874	hypothetical_protein		0	27	2	22	0.216471	1
OG0008039	hypothetical_protein		0	27	2	22	0.216471	1
OG0007491	hypothetical_protein		0	27	2	22	0.216471	1
OG0007481	Toxin_Doc		0	27	2	22	0.216471	1
OG0007815	hypothetical_protein		0	27	2	22	0.216471	1
OG0007508	hypothetical_protein		0	27	2	22	0.216471	1
OG0007509	hypothetical_protein		0	27	2	22	0.216471	1
OG0007811	hypothetical_protein		0	27	2	22	0.216471	1
OG0007975	Cupin_domain_protein		0	27	2	22	0.216471	1
OG0007866	hypothetical_protein		0	27	2	22	0.216471	1
OG0007530	spermidine/putrescine_ABC_transporter_membrane_protein		0	27	2	22	0.216471	1
OG0007774	hypothetical_protein		0	27	2	22	0.216471	1
OG0007829	GDP-mannose_mannosyl_hydrolase		0	27	2	22	0.216471	1
OG0007970	hypothetical_protein		0	27	2	22	0.216471	1
OG0007896	putative_chromosome-partitioning_protein_ParB		0	27	2	22	0.216471	1
OG0007514	hypothetical_protein		0	27	2	22	0.216471	1
OG0007444	Glucitol/sorbitol-specific_phosphotransferase_enzyme_IIB_component		0	27	2	22	0.216471	1
OG0007507	hypothetical_protein		0	27	2	22	0.216471	1
OG0007867	hypothetical_protein		0	27	2	22	0.216471	1
OG0007683	hypothetical_protein		0	27	2	22	0.216471	1
OG0008043	hypothetical_protein		0	27	2	22	0.216471	1
OG0007945	hypothetical_protein		0	27	2	22	0.216471	1
OG0007930	hypothetical_protein		0	27	2	22	0.216471	1
OG0008092	Type_III_secretion_system_filament_chaperone_CesA		0	27	2	22	0.216471	1
OG0007707	hypothetical_protein		0	27	2	22	0.216471	1
OG0007938	hypothetical_protein		0	27	2	22	0.216471	1
OG0007957	Universal_stress_protein_E		0	27	2	22	0.216471	1
OG0007826	hypothetical_protein		0	27	2	22	0.216471	1
OG0007949	hypothetical_protein		0	27	2	22	0.216471	1
OG0007968	hypothetical_protein		0	27	2	22	0.216471	1
OG0007500	hypothetical_protein		0	27	2	22	0.216471	1
OG0007706	hypothetical_protein		0	27	2	22	0.216471	1
OG0008108	Metalloprotease_StcE_precursor		0	27	2	22	0.216471	1
OG0007685	pfkB_family_carbohydrate_kinase		0	27	2	22	0.216471	1
OG0007473	3-octaprenyl-4-hydroxybenzoate_carboxy-lyase		0	27	2	22	0.216471	1
OG0007794	hypothetical_protein		0	27	2	22	0.216471	1
OG0007884	hypothetical_protein		0	27	2	22	0.216471	1
OG0007700	hypothetical_protein		0	27	2	22	0.216471	1
OG0007704	hypothetical_protein		0	27	2	22	0.216471	1
OG0007979	hypothetical_protein		0	27	2	22	0.216471	1
OG0007506	Lipoprotein-releasing_system_ATP-binding_protein_LolD		0	27	2	22	0.216471	1
OG0007441	hypothetical_protein		0	27	2	22	0.216471	1
OG0008183	hypothetical_protein		0	27	2	22	0.216471	1
OG0007522	hypothetical_protein		0	27	2	22	0.216471	1
OG0008179	hypothetical_protein		0	27	2	22	0.216471	1
OG0007994	hypothetical_protein		0	27	2	22	0.216471	1
OG0007464	Anaerobic_C4-dicarboxylate_transporter_DcuA		0	27	2	22	0.216471	1
OG0007708	hypothetical_protein		0	27	2	22	0.216471	1
OG0007459	FtsX-like_permease_family_protein		0	27	2	22	0.216471	1
OG0007763	Chondroitin_synthase		0	27	2	22	0.216471	1
OG0007729	hypothetical_protein		0	27	2	22	0.216471	1
OG0008106	Pullulanase_secretion_protein_PulS_precursor		0	27	2	22	0.216471	1
OG0008107	Type_II_secretion_system_protein_M		0	27	2	22	0.216471	1
OG0007501	hypothetical_protein		0	27	2	22	0.216471	1
OG0007539	membrane_protein_FdrA		0	27	2	22	0.216471	1
OG0007759	hypothetical_protein		0	27	2	22	0.216471	1
OG0008066	hypothetical_protein		0	27	2	22	0.216471	1
OG0008177	hypothetical_protein		0	27	2	22	0.216471	1
OG0006986	hypothetical_protein		0	27	2	22	0.216471	1
OG0007745	hypothetical_protein		0	27	2	22	0.216471	1
OG0007974	hypothetical_protein		0	27	2	22	0.216471	1
OG0007439	hypothetical_protein		0	27	2	22	0.216471	1
OG0007955	Putative_permease_YjcD		0	27	2	22	0.216471	1
OG0007681	Threonylcarbamoyl-AMP_synthase		0	27	2	22	0.216471	1
OG0007941	hypothetical_protein		0	27	2	22	0.216471	1
OG0007492	hypothetical_protein		0	27	2	22	0.216471	1
OG0008032	hypothetical_protein		0	27	2	22	0.216471	1
OG0007689	hypothetical_protein		0	27	2	22	0.216471	1
OG0007845	putative_glycosyl_transferase		0	27	2	22	0.216471	1
OG0007503	hypothetical_protein		0	27	2	22	0.216471	1
OG0007872	D-beta-hydroxybutyrate_dehydrogenase		0	27	2	22	0.216471	1
OG0007720	hypothetical_protein		0	27	2	22	0.216471	1
OG0007904	hypothetical_protein		0	27	2	22	0.216471	1
OG0007912	DNA-binding_transcriptional_activator_CaiF		0	27	2	22	0.216471	1
OG0007882	Hexose_phosphate_transport_protein		0	27	2	22	0.216471	1
OG0007485	hypothetical_protein		0	27	2	22	0.216471	1
OG0007722	2-dehydro-3-deoxyphosphooctonate_aldolase		0	27	2	22	0.216471	1
OG0007678	hypothetical_protein		0	27	2	22	0.216471	1
OG0008131	hypothetical_protein		0	27	2	22	0.216471	1
OG0007592	Magnesium_and_cobalt_efflux_protein_CorC		0	27	2	22	0.216471	1
OG0007711	Modification_methylase_PvuII		0	27	2	22	0.216471	1
OG0007954	Methionine_aminotransferase		0	27	2	22	0.216471	1
OG0007443	hypothetical_protein		0	27	2	22	0.216471	1
OG0008024	hypothetical_protein		0	27	2	22	0.216471	1
OG0008007	Inner_membrane_protein_YejM		0	27	2	22	0.216471	1
OG0008020	hypothetical_protein		0	27	2	22	0.216471	1
OG0007770	hypothetical_protein		0	27	2	22	0.216471	1
OG0007806	hypothetical_protein		0	27	2	22	0.216471	1
OG0007512	hypothetical_protein		0	27	2	22	0.216471	1
OG0007830	hypothetical_protein		0	27	2	22	0.216471	1
OG0007920	Acetoin_dehydrogenase_operon_transcriptional_activator_AcoR		0	27	2	22	0.216471	1
OG0007725	hypothetical_protein		0	27	2	22	0.216471	1
OG0007933	hypothetical_protein		0	27	2	22	0.216471	1
OG0007847	PglZ_domain_protein		0	27	2	22	0.216471	1
OG0007578	Taurine-binding_periplasmic_protein_precursor		0	27	2	22	0.216471	1
OG0007479	hypothetical_protein		0	27	2	22	0.216471	1
OG0007494	hypothetical_protein		0	27	2	22	0.216471	1
OG0007533	hypothetical_protein		0	27	2	22	0.216471	1
OG0007728	hypothetical_protein		0	27	2	22	0.216471	1
OG0007757	Helix-turn-helix_domain_protein		0	27	2	22	0.216471	1
OG0007831	carbon_starvation_induced_protein		0	27	2	22	0.216471	1
OG0007655	Cytochrome_c-type_protein_TorC		0	27	2	22	0.216471	1
OG0007640	hypothetical_protein		0	27	2	22	0.216471	1
OG0007679	hypothetical_protein		0	27	2	22	0.216471	1
OG0007902	hypothetical_protein		0	27	2	22	0.216471	1
OG0007584	Putative_sialic_acid_transporter		0	27	2	22	0.216471	1
OG0007663	hypothetical_protein		0	27	2	22	0.216471	1
OG0007730	hypothetical_protein		0	27	2	22	0.216471	1
OG0007808	Phosphate_acetyltransferase		0	27	2	22	0.216471	1
OG0007848	N-6_DNA_Methylase		0	27	2	22	0.216471	1
OG0007617	hypothetical_protein		0	27	2	22	0.216471	1
OG0007989	3-octaprenyl-4-hydroxybenzoate_carboxy-lyase_partner_protein		0	27	2	22	0.216471	1
OG0007881	hypothetical_protein		0	27	2	22	0.216471	1
OG0007952	hypothetical_protein		0	27	2	22	0.216471	1
OG0007959	hypothetical_protein		0	27	2	22	0.216471	1
OG0007623	hypothetical_protein		0	27	2	22	0.216471	1
OG0007828	hypothetical_protein		0	27	2	22	0.216471	1
OG0006930	UDP-glucose_4-epimerase		0	27	2	22	0.216471	1
OG0007526	hypothetical_protein		0	27	2	22	0.216471	1
OG0007638	Lactate_utilization_protein_A		0	27	2	22	0.216471	1
OG0007756	hypothetical_protein		0	27	2	22	0.216471	1
OG0007568	Asparagine_synthetase_B_[glutamine-hydrolyzing]		0	27	2	22	0.216471	1
OG0007652	hypothetical_protein		0	27	2	22	0.216471	1
OG0007634	putative_S-adenosyl-L-methionine-dependent_methyltransferase_TehB		0	27	2	22	0.216471	1
OG0007666	hypothetical_protein		0	27	2	22	0.216471	1
OG0007926	hypothetical_protein		0	27	2	22	0.216471	1
OG0007749	hypothetical_protein		0	27	2	22	0.216471	1
OG0007876	hypothetical_protein		0	27	2	22	0.216471	1
OG0007478	ATP-dependent_RNA_helicase_HrpA		0	27	2	22	0.216471	1
OG0007966	Inner_membrane_protein_YihN		0	27	2	22	0.216471	1
OG0007880	Colicin-B		0	27	2	22	0.216471	1
OG0007531	FlgN_protein		0	27	2	22	0.216471	1
OG0007879	hypothetical_protein		0	27	2	22	0.216471	1
OG0007637	hypothetical_protein		0	27	2	22	0.216471	1
OG0008028	hypothetical_protein		0	27	2	22	0.216471	1
OG0007868	hypothetical_protein		0	27	2	22	0.216471	1
OG0007482	Hydroxylamine_reductase		0	27	2	22	0.216471	1
OG0007943	hypothetical_protein		0	27	2	22	0.216471	1
OG0008184	hypothetical_protein		0	27	2	22	0.216471	1
OG0008182	hypothetical_protein		0	27	2	22	0.216471	1
OG0007477	Gene_25-like_lysozyme		0	27	2	22	0.216471	1
OG0007621	hypothetical_protein		0	27	2	22	0.216471	1
OG0007562	hypothetical_protein		0	27	2	22	0.216471	1
OG0007472	hypothetical_protein		0	27	2	22	0.216471	1
OG0007846	Lon_protease		0	27	2	22	0.216471	1
OG0008035	hypothetical_protein		0	27	2	22	0.216471	1
OG0008180	hypothetical_protein		0	27	2	22	0.216471	1
OG0007493	hypothetical_protein		0	27	2	22	0.216471	1
OG0007977	hypothetical_protein		0	27	2	22	0.216471	1
OG0007691	Quaternary_ammonium_compound-resistance_protein_SugE		0	27	2	22	0.216471	1
OG0007939	hypothetical_protein		0	27	2	22	0.216471	1
OG0007644	hypothetical_protein		0	27	2	22	0.216471	1
OG0007521	hypothetical_protein		0	27	2	22	0.216471	1
OG0007773	Regulatory_protein_UhpC		0	27	2	22	0.216471	1
OG0007573	p-aminobenzoyl-glutamate_transport_protein		0	27	2	22	0.216471	1
OG0007947	hypothetical_protein		0	27	2	22	0.216471	1
OG0008178	hypothetical_protein		0	27	2	22	0.216471	1
OG0007755	hypothetical_protein		0	27	2	22	0.216471	1
OG0008074	hypothetical_protein		0	27	2	22	0.216471	1
OG0007470	hypothetical_protein		0	27	2	22	0.216471	1
OG0007698	hypothetical_protein		0	27	2	22	0.216471	1
OG0007518	hypothetical_protein		0	27	2	22	0.216471	1
OG0007732	hypothetical_protein		0	27	2	22	0.216471	1
OG0007545	type_I_restriction_enzyme_EcoKI_subunit_R		0	27	2	22	0.216471	1
OG0007754	hypothetical_protein		0	27	2	22	0.216471	1
OG0008010	hypothetical_protein		0	27	2	22	0.216471	1
OG0007928	Beta-glucuronidase		0	27	2	22	0.216471	1
OG0007719	hypothetical_protein		0	27	2	22	0.216471	1
OG0008139	hypothetical_protein		0	27	2	22	0.216471	1
OG0007639	hypothetical_protein		0	27	2	22	0.216471	1
OG0007448	Alpha-D-ribose_1-methylphosphonate_5-triphosphate_diphosphatase		0	27	2	22	0.216471	1
OG0007988	hypothetical_protein		0	27	2	22	0.216471	1
OG0007714	Glucose-1-phosphate_thymidylyltransferase_1		0	27	2	22	0.216471	1
OG0007646	putative_HTH-type_transcriptional_regulator_YbaQ		0	27	2	22	0.216471	1
OG0007849	hypothetical_protein		0	27	2	22	0.216471	1
OG0007734	hypothetical_protein		0	27	2	22	0.216471	1
OG0008126	hypothetical_protein		0	27	2	22	0.216471	1
OG0007619	hypothetical_protein		0	27	2	22	0.216471	1
OG0007618	hypothetical_protein		0	27	2	22	0.216471	1
OG0007710	hypothetical_protein		0	27	2	22	0.216471	1
OG0007458	putative_diguanylate_cyclase_YegE		0	27	2	22	0.216471	1
OG0007721	hypothetical_protein		0	27	2	22	0.216471	1
OG0007790	hypothetical_protein		0	27	2	22	0.216471	1
OG0007690	Outer_membrane_lipoprotein_Blc_precursor		0	27	2	22	0.216471	1
OG0007580	DNA_mismatch_repair_protein_MutH		0	27	2	22	0.216471	1
OG0007961	hypothetical_protein		0	27	2	22	0.216471	1
OG0007731	muropeptide_transporter		0	27	2	22	0.216471	1
OG0007789	hypothetical_protein		0	27	2	22	0.216471	1
OG0007026	hypothetical_protein		0	27	2	22	0.216471	1
OG0007656	hypothetical_protein		0	27	2	22	0.216471	1
OG0007520	hypothetical_protein		0	27	2	22	0.216471	1
OG0007449	cell_division_protein		0	27	2	22	0.216471	1
OG0007468	Flagellar_hook-associated_protein_1		0	27	2	22	0.216471	1
OG0007911	hypothetical_protein		0	27	2	22	0.216471	1
OG0007791	hypothetical_protein		0	27	2	22	0.216471	1
OG0007713	hypothetical_protein		0	27	2	22	0.216471	1
OG0006849	hypothetical_protein		0	27	2	22	0.216471	1
OG0007436	Sensor_protein_EvgS_precursor		0	27	2	22	0.216471	1
OG0007461	Polyketide_synthase_PksN		0	27	2	22	0.216471	1
OG0007950	hypothetical_protein		0	27	2	22	0.216471	1
OG0007953	UDP-glucose_4-epimerase		0	27	2	22	0.216471	1
OG0007827	Zona_occludens_toxin		0	27	2	22	0.216471	1
OG0007483	hypothetical_protein		0	27	2	22	0.216471	1
OG0007505	hypothetical_protein		0	27	2	22	0.216471	1
OG0007525	hypothetical_protein		0	27	2	22	0.216471	1
OG0007519	UvsW_helicase		0	27	2	22	0.216471	1
OG0008027	Glutamyl-Q_tRNA(Asp)_synthetase		0	27	2	22	0.216471	1
OG0007946	hypothetical_protein		0	27	2	22	0.216471	1
OG0008033	hypothetical_protein		0	27	2	22	0.216471	1
OG0007787	hypothetical_protein		0	27	2	22	0.216471	1
OG0008022	hypothetical_protein		0	27	2	22	0.216471	1
OG0007528	hypothetical_protein		0	27	2	22	0.216471	1
OG0007699	Leucine--tRNA_ligase		0	27	2	22	0.216471	1
OG0007674	hypothetical_protein		0	27	2	22	0.216471	1
OG0007962	hypothetical_protein		0	27	2	22	0.216471	1
OG0007742	Methionine_synthase		0	27	2	22	0.216471	1
OG0007712	hypothetical_protein		0	27	2	22	0.216471	1
OG0006804	hypothetical_protein		0	27	2	22	0.216471	1
OG0007709	hypothetical_protein		0	27	2	22	0.216471	1
OG0007486	hypothetical_protein		0	27	2	22	0.216471	1
OG0007873	hypothetical_protein		0	27	2	22	0.216471	1
OG0008185	hypothetical_protein		0	27	2	22	0.216471	1
OG0003860	Modulator_of_FtsH_protease_HflC		21	6	14	10	0.226217	1
OG0000060	Hemoglobin-binding_protease_hbp_autotransporter_precursor		21	6	14	10	0.226217	1
OG0004324	putative_lyase		6	21	10	14	0.226217	1
OG0004563	hypothetical_protein		6	21	10	14	0.226217	1
OG0004701	Inner_membrane_protein_YnjI		6	21	10	14	0.226217	1
OG0003683	hypothetical_protein		25	2	19	5	0.232272	1
OG0000189	Major_exported_protein		25	2	19	5	0.232272	1
OG0005661	hypothetical_protein		2	25	5	19	0.232272	1
OG0005626	hypothetical_protein		2	25	5	19	0.232272	1
OG0005736	hypothetical_protein		2	25	5	19	0.232272	1
OG0005738	hypothetical_protein		2	25	5	19	0.232272	1
OG0005501	Replication_protein_C_(RepC)		2	25	5	19	0.232272	1
OG0005655	hypothetical_protein		2	25	5	19	0.232272	1
OG0005446	hypothetical_protein		2	25	5	19	0.232272	1
OG0005740	Helix-hairpin-helix_motif_protein		2	25	5	19	0.232272	1
OG0005615	hypothetical_protein		2	25	5	19	0.232272	1
OG0005715	putative_Peptidoglycan_domain_protein		2	25	5	19	0.232272	1
OG0005739	hypothetical_protein		2	25	5	19	0.232272	1
OG0005719	hypothetical_protein		2	25	5	19	0.232272	1
OG0005735	hypothetical_protein		2	25	5	19	0.232272	1
OG0005734	hypothetical_protein		2	25	5	19	0.232272	1
OG0004743	hypothetical_protein		10	17	5	19	0.234993	1
OG0004552	Phage-related_minor_tail_protein		10	17	5	19	0.234993	1
OG0004677	hypothetical_protein		10	17	5	19	0.234993	1
OG0004817	hypothetical_protein		10	17	5	19	0.234993	1
OG0004750	hypothetical_protein		10	17	5	19	0.234993	1
OG0004610	hypothetical_protein		10	17	5	19	0.234993	1
OG0004844	hypothetical_protein		10	17	5	19	0.234993	1
OG0004575	ProQ/FINO_family_protein		10	17	5	19	0.234993	1
OG0004749	Phage_head-tail_joining_protein		10	17	5	19	0.234993	1
OG0004751	Phage_tail_tube_protein		10	17	5	19	0.234993	1
OG0004754	hypothetical_protein		10	17	5	19	0.234993	1
OG0004622	Beta-lactamase_TEM_precursor		10	17	5	19	0.234993	1
OG0004807	hypothetical_protein		10	17	5	19	0.234993	1
OG0004605	hypothetical_protein		10	17	5	19	0.234993	1
OG0003687	Phosphatidate_cytidylyltransferase		17	10	19	5	0.234993	1
OG0000031	Cytoskeleton-binding_toxin_CbtA		17	10	19	5	0.234993	1
OG0003820	hypothetical_protein		17	10	19	5	0.234993	1
OG0003712	Fertility_inhibition_protein		17	10	19	5	0.234993	1
OG0003835	hypothetical_protein		17	10	19	5	0.234993	1
OG0007259	hypothetical_protein		3	24	0	24	0.237647	1
OG0007250	hypothetical_protein		3	24	0	24	0.237647	1
OG0007388	Transport_of_quorum-sensing_signal_protein		3	24	0	24	0.237647	1
OG0007332	hypothetical_protein		3	24	0	24	0.237647	1
OG0007414	Putative_osmoprotectant_uptake_system_ATP-binding_protein_YehX		3	24	0	24	0.237647	1
OG0007402	Histidinol_dehydrogenase		3	24	0	24	0.237647	1
OG0007372	hypothetical_protein		3	24	0	24	0.237647	1
OG0007280	hypothetical_protein		3	24	0	24	0.237647	1
OG0007318	hypothetical_protein		3	24	0	24	0.237647	1
OG0007325	Adenosine_monophosphate-protein_transferase_VbhT		3	24	0	24	0.237647	1
OG0007350	hypothetical_protein		3	24	0	24	0.237647	1
OG0007336	hypothetical_protein		3	24	0	24	0.237647	1
OG0007351	hypothetical_protein		3	24	0	24	0.237647	1
OG0007333	hypothetical_protein		3	24	0	24	0.237647	1
OG0007338	hypothetical_protein		3	24	0	24	0.237647	1
OG0007353	hypothetical_protein		3	24	0	24	0.237647	1
OG0007293	hypothetical_protein		3	24	0	24	0.237647	1
OG0007283	Cytidylyltransferase		3	24	0	24	0.237647	1
OG0007340	hypothetical_protein		3	24	0	24	0.237647	1
OG0007342	hypothetical_protein		3	24	0	24	0.237647	1
OG0007286	hypothetical_protein		3	24	0	24	0.237647	1
OG0007379	Hydrogenase-2_small_chain_precursor		3	24	0	24	0.237647	1
OG0007360	hypothetical_protein		3	24	0	24	0.237647	1
OG0007296	hypothetical_protein		3	24	0	24	0.237647	1
OG0007349	hypothetical_protein		3	24	0	24	0.237647	1
OG0007392	Transposase_DDE_domain_protein		3	24	0	24	0.237647	1
OG0007378	hypothetical_protein		3	24	0	24	0.237647	1
OG0007343	hypothetical_protein		3	24	0	24	0.237647	1
OG0007407	putative_ubiquinone_biosynthesis_protein_UbiB		3	24	0	24	0.237647	1
OG0007285	hypothetical_protein		3	24	0	24	0.237647	1
OG0006679	hypothetical_protein		3	24	0	24	0.237647	1
OG0007258	hypothetical_protein		3	24	0	24	0.237647	1
OG0007352	hypothetical_protein		3	24	0	24	0.237647	1
OG0006365	hypothetical_protein		3	24	0	24	0.237647	1
OG0007255	Oxygen-independent_coproporphyrinogen-III_oxidase		3	24	0	24	0.237647	1
OG0007374	Primosomal_protein_N'		3	24	0	24	0.237647	1
OG0007287	DNA_polymerase_III_subunit_theta		3	24	0	24	0.237647	1
OG0007370	Membrane-bound_lytic_murein_transglycosylase_F_precursor		3	24	0	24	0.237647	1
OG0007246	hypothetical_protein		3	24	0	24	0.237647	1
OG0007304	hypothetical_protein		3	24	0	24	0.237647	1
OG0007302	Formate_dehydrogenase,_nitrate-inducible,_major_subunit_precursor		3	24	0	24	0.237647	1
OG0007371	hypothetical_protein		3	24	0	24	0.237647	1
OG0007373	Hsc20		3	24	0	24	0.237647	1
OG0007329	hypothetical_protein		3	24	0	24	0.237647	1
OG0007275	hypothetical_protein		3	24	0	24	0.237647	1
OG0007408	GDP-mannose_6-dehydrogenase		3	24	0	24	0.237647	1
OG0007331	Conjugal_transfer_protein_TraG		3	24	0	24	0.237647	1
OG0007396	Potassium-transporting_ATPase_B_chain		3	24	0	24	0.237647	1
OG0007310	VirB8_protein		3	24	0	24	0.237647	1
OG0007404	Sensor_protein_CpxA		3	24	0	24	0.237647	1
OG0007327	hypothetical_protein		3	24	0	24	0.237647	1
OG0007362	hypothetical_protein		3	24	0	24	0.237647	1
OG0007323	hypothetical_protein		3	24	0	24	0.237647	1
OG0007386	hypothetical_protein		3	24	0	24	0.237647	1
OG0007427	HTH-type_transcriptional_regulator_UlaR		3	24	0	24	0.237647	1
OG0007328	Transcriptional_activator_TraM		3	24	0	24	0.237647	1
OG0007303	Formate_dehydrogenase,_nitrate-inducible,_iron-sulfur_subunit		3	24	0	24	0.237647	1
OG0007274	hypothetical_protein		3	24	0	24	0.237647	1
OG0007337	hypothetical_protein		3	24	0	24	0.237647	1
OG0007252	hypothetical_protein		3	24	0	24	0.237647	1
OG0007271	hypothetical_protein		3	24	0	24	0.237647	1
OG0007413	Inner_membrane_ABC_transporter_permease_protein_YejB		3	24	0	24	0.237647	1
OG0007398	N-acetylglucosamine-6-phosphate_deacetylase		3	24	0	24	0.237647	1
OG0007295	hypothetical_protein		3	24	0	24	0.237647	1
OG0007279	Enterobactin_outer-membrane_receptor		3	24	0	24	0.237647	1
OG0007406	Gcv_operon_activator		3	24	0	24	0.237647	1
OG0007270	hypothetical_protein		3	24	0	24	0.237647	1
OG0007420	putative_mechanosensitive_channel_protein		3	24	0	24	0.237647	1
OG0007385	putative_secreted_protein		3	24	0	24	0.237647	1
OG0007425	Uroporphyrinogen_decarboxylase		3	24	0	24	0.237647	1
OG0007380	hypothetical_protein		3	24	0	24	0.237647	1
OG0007277	hypothetical_protein		3	24	0	24	0.237647	1
OG0007308	Conjugal_transfer_protein_TrbH		3	24	0	24	0.237647	1
OG0007273	hypothetical_protein		3	24	0	24	0.237647	1
OG0007416	1-deoxy-D-xylulose-5-phosphate_synthase		3	24	0	24	0.237647	1
OG0007278	hypothetical_protein		3	24	0	24	0.237647	1
OG0007356	hypothetical_protein		3	24	0	24	0.237647	1
OG0007393	Maltose_regulon_regulatory_protein_MalI		3	24	0	24	0.237647	1
OG0007292	hypothetical_protein		3	24	0	24	0.237647	1
OG0007284	hypothetical_protein		3	24	0	24	0.237647	1
OG0007400	Glyoxylate/hydroxypyruvate_reductase_B		3	24	0	24	0.237647	1
OG0007335	hypothetical_protein		3	24	0	24	0.237647	1
OG0007314	Single-stranded_DNA-binding_protein_ssb		3	24	0	24	0.237647	1
OG0007320	hypothetical_protein		3	24	0	24	0.237647	1
OG0007397	Potassium-transporting_ATPase_B_chain		3	24	0	24	0.237647	1
OG0007324	Transcriptional_repressor_protein_KorB		3	24	0	24	0.237647	1
OG0007248	hypothetical_protein		3	24	0	24	0.237647	1
OG0006361	hypothetical_protein		3	24	0	24	0.237647	1
OG0007256	choline-sulfatase		3	24	0	24	0.237647	1
OG0007289	hypothetical_protein		3	24	0	24	0.237647	1
OG0007300	hypothetical_protein		3	24	0	24	0.237647	1
OG0007276	P22_coat_protein_-_gene_protein_5		3	24	0	24	0.237647	1
OG0007381	Ferrous_iron_transport_protein_B		3	24	0	24	0.237647	1
OG0007312	Type_IV_secretory_pathway,_VirB3-like_protein		3	24	0	24	0.237647	1
OG0007415	Phosphate_regulon_sensor_protein_PhoR		3	24	0	24	0.237647	1
OG0007307	Type_IV_secretion_system_protein_PtlG		3	24	0	24	0.237647	1
OG0007403	50S_ribosomal_protein_L19		3	24	0	24	0.237647	1
OG0007253	Pyridoxal_phosphate_phosphatase_YbhA		3	24	0	24	0.237647	1
OG0007305	HNH_endonuclease		3	24	0	24	0.237647	1
OG0007317	hypothetical_protein		3	24	0	24	0.237647	1
OG0007423	Cytoskeleton_protein_RodZ		3	24	0	24	0.237647	1
OG0007399	1,4-alpha-glucan_branching_enzyme_GlgB		3	24	0	24	0.237647	1
OG0007299	Stage_0_sporulation_protein_KE		3	24	0	24	0.237647	1
OG0007419	Viral_(Superfamily_1)_RNA_helicase		3	24	0	24	0.237647	1
OG0006277	hypothetical_protein		3	24	0	24	0.237647	1
OG0007421	putative_HTH-type_transcriptional_regulator_YdcR		3	24	0	24	0.237647	1
OG0007422	hypothetical_protein		3	24	0	24	0.237647	1
OG0007313	Type_IV_secretion_system_protein_PtlH		3	24	0	24	0.237647	1
OG0007316	hypothetical_protein		3	24	0	24	0.237647	1
OG0007254	hypothetical_protein		3	24	0	24	0.237647	1
OG0007412	Ribonucleoside-diphosphate_reductase_1_subunit_alpha		3	24	0	24	0.237647	1
OG0007391	hypothetical_protein		3	24	0	24	0.237647	1
OG0007369	hypothetical_protein		3	24	0	24	0.237647	1
OG0007363	hypothetical_protein		3	24	0	24	0.237647	1
OG0007368	hypothetical_protein		3	24	0	24	0.237647	1
OG0007409	secondary_thiamine-phosphate_synthase_enzyme		3	24	0	24	0.237647	1
OG0007306	TraX_protein		3	24	0	24	0.237647	1
OG0007334	hypothetical_protein		3	24	0	24	0.237647	1
OG0007344	hypothetical_protein		3	24	0	24	0.237647	1
OG0007251	Glycosyltransferase_family_29_(sialyltransferase)		3	24	0	24	0.237647	1
OG0007357	hypothetical_protein		3	24	0	24	0.237647	1
OG0007365	hypothetical_protein		3	24	0	24	0.237647	1
OG0007298	hypothetical_protein		3	24	0	24	0.237647	1
OG0007319	hypothetical_protein		3	24	0	24	0.237647	1
OG0007311	Type_IV_secretion_system_protein_virB4		3	24	0	24	0.237647	1
OG0007322	TelA-like_protein		3	24	0	24	0.237647	1
OG0007361	hypothetical_protein		3	24	0	24	0.237647	1
OG0007355	hypothetical_protein		3	24	0	24	0.237647	1
OG0007247	Transposase		3	24	0	24	0.237647	1
OG0007341	hypothetical_protein		3	24	0	24	0.237647	1
OG0007405	Purine_ribonucleoside_efflux_pump_NepI		3	24	0	24	0.237647	1
OG0007326	hypothetical_protein		3	24	0	24	0.237647	1
OG0006716	hypothetical_protein		3	24	0	24	0.237647	1
OG0007345	hypothetical_protein		3	24	0	24	0.237647	1
OG0007411	Fatty_acid_oxidation_complex_subunit_alpha		3	24	0	24	0.237647	1
OG0006733	hypothetical_protein		3	24	0	24	0.237647	1
OG0007424	Phosphoenolpyruvate-protein_phosphotransferase		3	24	0	24	0.237647	1
OG0007382	putative_L,D-transpeptidase_ErfK/SrfK_precursor		3	24	0	24	0.237647	1
OG0007315	hypothetical_protein		3	24	0	24	0.237647	1
OG0007346	Respiratory_nitrate_reductase_2_beta_chain		3	24	0	24	0.237647	1
OG0007364	hypothetical_protein		3	24	0	24	0.237647	1
OG0007375	hypothetical_protein		3	24	0	24	0.237647	1
OG0007358	hypothetical_protein		3	24	0	24	0.237647	1
OG0007410	putative_dithiobiotin_synthetase		3	24	0	24	0.237647	1
OG0007359	hypothetical_protein		3	24	0	24	0.237647	1
OG0007389	Periplasmic_protein_CpxP_precursor		3	24	0	24	0.237647	1
OG0007294	hypothetical_protein		3	24	0	24	0.237647	1
OG0007394	Putative_L-lactate_dehydrogenase_operon_regulatory_protein		3	24	0	24	0.237647	1
OG0007288	hypothetical_protein		3	24	0	24	0.237647	1
OG0007297	hypothetical_protein		3	24	0	24	0.237647	1
OG0006744	Chloramphenicol_acetyltransferase		3	24	0	24	0.237647	1
OG0007367	hypothetical_protein		3	24	0	24	0.237647	1
OG0007366	hypothetical_protein		3	24	0	24	0.237647	1
OG0007301	hypothetical_protein		3	24	0	24	0.237647	1
OG0007426	Octaprenyl-diphosphate_synthase		3	24	0	24	0.237647	1
OG0007418	transcriptional_regulator_BetI		3	24	0	24	0.237647	1
OG0007401	Bifunctional_protein_PutA		3	24	0	24	0.237647	1
OG0007339	hypothetical_protein		3	24	0	24	0.237647	1
OG0007249	hypothetical_protein		3	24	0	24	0.237647	1
OG0007321	Toxic_anion_resistance_protein_(TelA)		3	24	0	24	0.237647	1
OG0007330	DNA_primase_TraC		3	24	0	24	0.237647	1
OG0007257	alpha-L-glutamate_ligases,_RimK_family		3	24	0	24	0.237647	1
OG0007354	hypothetical_protein		3	24	0	24	0.237647	1
OG0006746	Lon_protease		3	24	0	24	0.237647	1
OG0007272	Multidrug_resistance_outer_membrane_protein_MdtP_precursor		3	24	0	24	0.237647	1
OG0007428	L-asparaginase_2_precursor		3	24	0	24	0.237647	1
OG0007309	Conjugal_transfer_protein		3	24	0	24	0.237647	1
OG0006712	Peptidase_S26		3	24	0	24	0.237647	1
OG0007390	pyruvate_formate_lyase_II_activase		3	24	0	24	0.237647	1
OG0007417	Ribonuclease_E		3	24	0	24	0.237647	1
OG0007387	Glyceraldehyde-3-phosphate_dehydrogenase_A		3	24	0	24	0.237647	1
OG0003337	General_stress_protein_A		24	3	24	0	0.237647	1
OG0003559	General_stress_protein_18		24	3	24	0	0.237647	1
OG0003528	Putative_aminoacrylate_peracid_reductase_RutC		24	3	24	0	0.237647	1
OG0003564	putative_cadaverine/lysine_antiporter		24	3	24	0	0.237647	1
OG0003515	hypothetical_protein		24	3	24	0	0.237647	1
OG0002944	putative_dipeptide_and_tripeptide_permease_YjdL		24	3	24	0	0.237647	1
OG0003534	Anaerobic_dimethyl_sulfoxide_reductase_chain_C		24	3	24	0	0.237647	1
OG0000037	Crossover_junction_endodeoxyribonuclease_RusA		24	3	24	0	0.237647	1
OG0003563	Lysine_decarboxylase,_inducible		24	3	24	0	0.237647	1
OG0003540	Flagellar_biosynthetic_protein_FliQ		24	3	24	0	0.237647	1
OG0003531	hypothetical_protein		24	3	24	0	0.237647	1
OG0003155	Formate_dehydrogenase,_nitrate-inducible,_iron-sulfur_subunit		24	3	24	0	0.237647	1
OG0004574	Sodium,_potassium,_lithium_and_rubidium/H(+)_antiporter		12	15	6	18	0.240194	1
OG0003825	hypothetical_protein		15	12	18	6	0.240194	1
OG0004410	Phage_capsid_family_protein		13	14	7	17	0.250957	1
OG0004334	hypothetical_protein		13	14	7	17	0.250957	1
OG0004412	Type-1_restriction_enzyme_R_protein		13	14	7	17	0.250957	1
OG0003740	putative_HTH-type_transcriptional_regulator		14	13	17	7	0.250957	1
OG0003883	hypothetical_protein		20	7	14	10	0.253645	1
OG0003869	hypothetical_protein		20	7	14	10	0.253645	1
OG0004613	mRNA_interferase_YafQ		7	20	10	14	0.253645	1
OG0004631	hypothetical_protein		7	20	10	14	0.253645	1
OG0004443	Multidrug_resistance_protein_MdtF		7	20	10	14	0.253645	1
OG0004614	Antitoxin_DinJ		7	20	10	14	0.253645	1
OG0005583	hypothetical_protein		6	21	2	22	0.255283	1
OG0005530	Type-1_restriction_enzyme_EcoKI_specificity_protein		6	21	2	22	0.255283	1
OG0005548	Alpha-xylosidase		6	21	2	22	0.255283	1
OG0005549	Inner_membrane_symporter_YihP		6	21	2	22	0.255283	1
OG0005595	hypothetical_protein		6	21	2	22	0.255283	1
OG0005586	hypothetical_protein		6	21	2	22	0.255283	1
OG0005545	Chaperone_protein_FimC_precursor		6	21	2	22	0.255283	1
OG0005531	hypothetical_protein		6	21	2	22	0.255283	1
OG0005584	PGAP1-like_protein		6	21	2	22	0.255283	1
OG0005445	hypothetical_protein		6	21	2	22	0.255283	1
OG0005544	S-fimbrial_protein_subunit_SfaA_precursor		6	21	2	22	0.255283	1
OG0005472	hypothetical_protein		6	21	2	22	0.255283	1
OG0005532	hypothetical_protein		6	21	2	22	0.255283	1
OG0004511	hypothetical_protein		6	21	2	22	0.255283	1
OG0005247	hypothetical_protein		6	21	2	22	0.255283	1
OG0005409	integrase		6	21	2	22	0.255283	1
OG0005564	phage_prohead_protease,_HK97_family		6	21	2	22	0.255283	1
OG0005590	hypothetical_protein		6	21	2	22	0.255283	1
OG0005587	hypothetical_protein		6	21	2	22	0.255283	1
OG0005533	hypothetical_protein		6	21	2	22	0.255283	1
OG0004547	hypothetical_protein		6	21	2	22	0.255283	1
[truncated: 9,886 more rows]

## Sheet: legend
Additional file 8. XLS
Comparison of the OG content of CD-isolates and commensal strains.
Columns:
OG – orthologous group number;
Function – orthologous group function;
gene group / global function – function of the operon or a major pathway in which OG participates;
crohnall.yes − number of genomes from CrohnAll group containing the OG;
crohnall.no − number of genomes from CrohnAll group not containing the OG;
commensal.yes − number of genomes from commensal group containing the OG;
commensal.no − number of genomes from commensal group not containing the OG;
pvalues – Fisher’s test p-value;
pvalues.adj – p-value after Holm’s adjustment;
CD% / commensal % = % of CD genomes containing the subject OG divided by % of commensal strains containing the subject OG.
