# Supplementary material for: Genome analysis of E. coli isolated from Crohn’s disease patients
Source: BMC Genomics. 2017 Jul 19;18:544. doi: 10.1186/s12864-017-3917-x (PMC5517970; doi:10.1186/s12864-017-3917-x)
Supplement: Supplementary file 10 — Antibiotics susceptibility test of CD isolates (see Materials and Methods). (XLS 29 kb) [file 12864_2017_3917_MOESM10_ESM.xls]

## Sheet: Additional file 9
Additional file 10. Antibiotics susceptibility test of CD-isolates (see Materials and Methods).
	Antibiotic resistance (EUCAST 2014)
	Ampicillin/sulbactam	Ceftriaxone	Cefotaxim	Ceftazidime	cefepime	Imipeneme	Meropeneme	Gentamicin	levofloxacin	ciprofloxacin
RCE04_03	S	S	S	S	S	S	S	R	R	R
RCE04_04	S	S	S	S	S	S	S	R	R	R
RCE05_01	S	R	R	I	R	S	S	I	S	S
RCE06_03	S	R	R	S	R	S	S	S	R	R
RCE06_01	S	R	R	S	R	S	S	S	R	R
RCE01_05	S	S	S	S	S	S	S	S	S	S
RCE01_04	S	S	S	S	S	S	S	S	S	S
RCE07_01	S	R	S	S	S	S	S	I	S	S
RCE03_03	S	S	S	S	S	S	S	I	S	S
RCE02_03	S	R	I	S	S	S	S	S	S	S
S - susceptible
R - resistant
	Antibiotic resistance (zone diameter, mm)
	Ampicillin/sulbactam	Ceftriaxone	Cefotaxim	Ceftazidime	cefepime	Imipeneme	Meropeneme	Gemtamicin	levofloxacin	ciprofloxacin
RCE04_03	20	28	28	30	30	29	33	R	13	10
RCE04_04	18	27	30	28	28	28	29	R	12	10
RCE05_01	19	19	12	21	18	24	27	16	26	27
RCE06_03	22	R	10	23	19	29	32	17	12	R
RCE06_01	16	R - 14	11 - 15	22	18	30	32	17	11	R
RCE01_05	19	29	29	27	31	30	29	17	28	30
RCE01_04	19	27	33	27	29	28	30	18	30	30
RCE07_01	25	17	30	29	30	32	33	16	33	26
RCE03_03	23	28	27	26	27	27	29	16	26	28
RCE02_03	23	18	18	24	24	28	29	17	28	32
EUCAST2014	R<14<=S	R<20 23<=S	R<17 20<=S	R<19 22<=S	R<21 24<=S	R<16 22<=S	R<16 22<=S	R<14 17<=S	R<19 22<=S	R<19 22<=S
CLSI_2009
